# Supplementary material for: Prediction and characterization of human ageing-related proteins by using machine learning
Source: Sci Rep. 2018 Mar 6;8:4094. doi: 10.1038/s41598-018-22240-w (PMC5840292; doi:10.1038/s41598-018-22240-w)
Supplement: Supplementary file 2 — Supplementary Table S1 [file 41598_2018_22240_MOESM2_ESM.xlsx]

## Sheet: TableS2
Uniprot ID	recommended name in UniProt	degree	ageing neighbours	“aging” GO	GenAge	Table1 pred	XGBoost pred (avg of 20 preds)	SVM pred (avg of 20 preds)	LR pred (avg of 20 preds)	avg pred (avg of the cols H, I, J)
BCL2_HUMAN	Apoptosis regulator Bcl-2	21	4	1	1	7.029	0.948	0.995	1	0.981
FOXO1_HUMAN	Forkhead box protein O1	7	4	0	1	6.417	0.883	1	0.996	0.96
ERCC1_HUMAN	DNA excision repair protein ERCC-1	9	3	1	1	6.624	0.924	0.94	0.967	0.944
PCNA_HUMAN	Proliferating cell nuclear antigen	18	4	0	1	6.862	0.943	0.904	0.963	0.936
FOXO3_HUMAN	Forkhead box protein O3 {ECO:0000305}	15	5	1	1	6.565	0.891	0.959	0.936	0.929
SIR2_HUMAN	NAD-dependent protein deacetylase sirtuin-2	6	2	0	0	4.914	0.784	0.996	0.946	0.909
PTEN_HUMAN	Phosphatidylinositol 3,4,5-trisphosphate 3-phosphatase and dual-specificity protein phosphatase PTEN	13	5	1	1	7.336	0.931	0.787	0.929	0.882
APEX1_HUMAN	DNA-(apurinic or apyrimidinic site) lyase	2	2	1	1	5.534	0.803	0.897	0.872	0.857
HDAC2_HUMAN	Histone deacetylase 2	14	3	0	1	5.719	0.844	0.852	0.85	0.849
MTOR_HUMAN	Serine/threonine-protein kinase mTOR	12	3	1	1	5.264	0.746	0.893	0.856	0.832
AKT1_HUMAN	RAC-alpha serine/threonine-protein kinase	34	10	1	1	7.968	0.963	0.729	0.79	0.827
BECN1_HUMAN	Beclin-1	18	3	1	0	4.705	0.696	0.929	0.856	0.827
KPCD_HUMAN	Protein kinase C delta type	8	3	1	1	5.416	0.787	0.895	0.742	0.808
CDK1_HUMAN	Cyclin-dependent kinase 1	10	2	1	1	4.789	0.704	0.921	0.786	0.804
SYUA_HUMAN	Alpha-synuclein	8	2	1	0	4.952	0.739	0.901	0.763	0.801
P73_HUMAN	Tumor protein p73	5	2	0	1	5.854	0.834	0.75	0.817	0.8
PARP1_HUMAN	Poly [ADP-ribose] polymerase 1	15	6	0	1	7.137	0.941	0.662	0.792	0.798
PRKDC_HUMAN	DNA-dependent protein kinase catalytic subunit	14	4	0	1	5.721	0.853	0.676	0.843	0.791
ABL1_HUMAN	Tyrosine-protein kinase ABL1	32	6	0	1	6.595	0.879	0.688	0.78	0.782
WRN_HUMAN	Werner syndrome ATP-dependent helicase	9	9	1	1	7.927	0.971	0.654	0.72	0.782
MK14_HUMAN	Mitogen-activated protein kinase 14	18	3	1	1	5.659	0.815	0.718	0.807	0.78
PGFRB_HUMAN	Platelet-derived growth factor receptor beta	16	5	1	1	5.958	0.768	0.811	0.711	0.763
JUN_HUMAN	Transcription factor AP-1	32	7	1	1	6.425	0.875	0.656	0.728	0.753
CDN1A_HUMAN	Cyclin-dependent kinase inhibitor 1	28	4	1	1	5.066	0.701	0.79	0.762	0.751
CAV1_HUMAN	Caveolin-1	13	4	0	0	4.759	0.655	0.801	0.78	0.745
HIF1A_HUMAN	Hypoxia-inducible factor 1-alpha	20	5	0	1	6.043	0.806	0.66	0.761	0.743
LRRK2_HUMAN	Leucine-rich repeat serine/threonine-protein kinase 2	74	6	0	0	6.055	0.85	0.655	0.698	0.734
BAD_HUMAN	Bcl2-associated agonist of cell death	9	3	0	0	5.051	0.746	0.655	0.764	0.721
BRCA1_HUMAN	Breast cancer type 1 susceptibility protein	27	5	0	1	6.158	0.823	0.603	0.737	0.721
HSF1_HUMAN	Heat shock factor protein 1 {ECO:0000305}	4	0	0	1	4.264	0.563	0.932	0.669	0.721
PARK7_HUMAN	Protein DJ-1 {ECO:0000305}	8	2	0	0	4.369	0.612	0.826	0.696	0.711
P63_HUMAN	Tumor protein 63	6	2	1	1	5.328	0.753	0.648	0.728	0.71
HS90B_HUMAN	Heat shock protein HSP 90-beta	79	8	0	0	6.568	0.916	0.536	0.677	0.709
SODC_HUMAN	Superoxide dismutase [Cu-Zn]	1	0	1	1	4.481	0.605	0.852	0.626	0.694
PML_HUMAN	Protein PML	12	4	1	1	4.985	0.714	0.539	0.792	0.681
RAD51_HUMAN	DNA repair protein RAD51 homolog 1	12	3	0	1	4.587	0.648	0.678	0.689	0.672
IGF1_HUMAN	Insulin-like growth factor I	2	2	0	1	5.789	0.64	0.676	0.682	0.666
SMAD3_HUMAN	Mothers against decapentaplegic homolog 3	31	2	0	0	4.181	0.509	0.795	0.683	0.662
XRCC5_HUMAN	X-ray repair cross-complementing protein 5	7	3	0	1	5.67	0.806	0.488	0.688	0.661
KDM1A_HUMAN	Lysine-specific histone demethylase 1A	43	2	0	0	4.68	0.662	0.66	0.658	0.66
STAT3_HUMAN	Signal transducer and activator of transcription 3 {ECO:0000312|HGNC:HGNC:11364}	35	7	1	1	5.77	0.73	0.603	0.627	0.654
BAX_HUMAN	Apoptosis regulator BAX	14	3	0	1	4.883	0.657	0.511	0.76	0.642
APOE_HUMAN	Apolipoprotein E	9	1	0	1	4.109	0.519	0.8	0.603	0.641
MYC_HUMAN	Myc proto-oncogene protein	29	7	0	1	6.226	0.862	0.432	0.629	0.641
ERBB4_HUMAN	Receptor tyrosine-protein kinase erbB-4	8	3	0	0	5.138	0.757	0.527	0.617	0.633
XRCC6_HUMAN	X-ray repair cross-complementing protein 6	14	7	0	1	6.809	0.924	0.367	0.598	0.63
TF65_HUMAN	Transcription factor p65	41	10	1	1	6.151	0.856	0.483	0.542	0.627
PGFRA_HUMAN	Platelet-derived growth factor receptor alpha	7	2	0	1	4.34	0.583	0.709	0.584	0.626
SIR1_HUMAN	NAD-dependent protein deacetylase sirtuin-1	42	18	1	1	8.491	0.982	0.362	0.521	0.622
A4_HUMAN	Amyloid beta A4 protein	30	8	0	1	6.486	0.882	0.402	0.573	0.619
HS90A_HUMAN	Heat shock protein HSP 90-alpha	21	6	0	1	5.468	0.724	0.537	0.574	0.611
PPARG_HUMAN	Peroxisome proliferator-activated receptor gamma	3	2	0	1	4.28	0.532	0.641	0.649	0.607
PSN1_HUMAN	Presenilin-1	9	2	0	1	4.255	0.536	0.656	0.628	0.607
HDAC6_HUMAN	Histone deacetylase 6	6	2	0	0	3.882	0.476	0.765	0.577	0.606
FACD2_HUMAN	Fanconi anemia group D2 protein	6	2	0	0	3.747	0.505	0.647	0.603	0.585
GSK3B_HUMAN	Glycogen synthase kinase-3 beta	26	5	0	1	5.492	0.722	0.41	0.612	0.581
SIR6_HUMAN	NAD-dependent protein deacetylase sirtuin-6	2	2	0	1	3.532	0.356	0.765	0.622	0.581
TGFB1_HUMAN	Transforming growth factor beta-1	8	1	1	1	3.685	0.386	0.742	0.608	0.579
BAK_HUMAN	Bcl-2 homologous antagonist/killer	8	2	1	1	4.148	0.525	0.59	0.599	0.571
CLUS_HUMAN	Clusterin	5	2	0	1	3.982	0.401	0.678	0.621	0.567
PRGC1_HUMAN	Peroxisome proliferator-activated receptor gamma coactivator 1-alpha	3	0	1	1	4.01	0.479	0.693	0.529	0.567
RARA_HUMAN	Retinoic acid receptor alpha	17	5	0	0	4.86	0.634	0.546	0.523	0.567
XRCC1_HUMAN	DNA repair protein XRCC1	7	4	0	0	4.848	0.661	0.4	0.641	0.567
CY24A_HUMAN	Cytochrome b-245 light chain	2	0	0	0	3.44	0.433	0.794	0.459	0.562
SRC_HUMAN	Proto-oncogene tyrosine-protein kinase Src	42	10	0	0	6.171	0.869	0.346	0.473	0.562
CBL_HUMAN	E3 ubiquitin-protein ligase CBL	23	5	0	0	4.629	0.6	0.499	0.583	0.561
EP300_HUMAN	Histone acetyltransferase p300	29	8	0	1	5.795	0.798	0.336	0.54	0.558
XBP1_HUMAN	X-box-binding protein 1 {ECO:0000303|PubMed:2321018, ECO:0000312|HGNC:HGNC:12801}	2	0	0	0	3.626	0.399	0.791	0.463	0.551
JAK2_HUMAN	Tyrosine-protein kinase JAK2	5	1	0	1	3.7	0.391	0.74	0.514	0.548
TAU_HUMAN	Microtubule-associated protein tau	8	5	0	1	4.946	0.597	0.466	0.57	0.544
FAK2_HUMAN	Protein-tyrosine kinase 2-beta	3	0	0	1	3.905	0.4	0.73	0.5	0.543
FYN_HUMAN	Tyrosine-protein kinase Fyn	26	3	0	0	4.435	0.58	0.447	0.601	0.543
NBN_HUMAN	Nibrin	9	3	0	1	4.773	0.696	0.363	0.549	0.536
INSR_HUMAN	Insulin receptor	12	6	0	1	4.97	0.621	0.473	0.511	0.535
NTRK1_HUMAN	High affinity nerve growth factor receptor	4	2	1	0	3.689	0.479	0.616	0.512	0.535
PDGFB_HUMAN	Platelet-derived growth factor subunit B	2	2	0	1	3.945	0.456	0.673	0.474	0.534
YAP1_HUMAN	Transcriptional coactivator YAP1	21	3	0	0	3.897	0.496	0.563	0.543	0.534
ZC12A_HUMAN	Endoribonuclease ZC3H12A {ECO:0000305}	7	0	0	0	2.852	0.218	0.934	0.449	0.534
H2AX_HUMAN	Histone H2AX	12	6	1	1	5.448	0.738	0.305	0.545	0.529
B2CL1_HUMAN	Bcl-2-like protein 1	11	2	0	0	3.868	0.48	0.44	0.658	0.526
XPA_HUMAN	DNA repair protein complementing XP-A cells	6	2	0	1	4.211	0.543	0.512	0.508	0.521
SMAD4_HUMAN	Mothers against decapentaplegic homolog 4	19	5	0	0	5.036	0.689	0.353	0.512	0.518
MDM2_HUMAN	E3 ubiquitin-protein ligase Mdm2	57	13	0	1	6.184	0.813	0.294	0.446	0.517
EGFR_HUMAN	Epidermal growth factor receptor	116	25	0	1	7.801	0.96	0.222	0.359	0.514
NFKB1_HUMAN	Nuclear factor NF-kappa-B p105 subunit	22	7	0	1	5.378	0.708	0.342	0.483	0.511
EDN1_HUMAN	Endothelin-1	2	0	1	0	3.837	0.446	0.642	0.436	0.508
AAPK1_HUMAN	5'-AMP-activated protein kinase catalytic subunit alpha-1	31	0	0	0	3.168	0.327	0.744	0.449	0.507
P53_HUMAN	Cellular tumor antigen p53	116	27	1	1	8.272	0.979	0.174	0.346	0.499
NF2L2_HUMAN	Nuclear factor erythroid 2-related factor 2	5	0	1	1	3.423	0.291	0.777	0.405	0.491
CBP_HUMAN	CREB-binding protein	20	11	0	1	6.088	0.812	0.226	0.414	0.484
CASP3_HUMAN	Caspase-3	5	1	0	0	3.221	0.312	0.559	0.574	0.481
MK08_HUMAN	Mitogen-activated protein kinase 8	8	3	0	1	4.278	0.517	0.337	0.588	0.481
CO1A1_HUMAN	Collagen alpha-1(I) chain	0	0	0	0	3.584	0.445	0.629	0.354	0.476
FAK1_HUMAN	Focal adhesion kinase 1	18	4	0	1	4.103	0.432	0.438	0.558	0.476
LEP_HUMAN	Leptin {ECO:0000312|HGNC:HGNC:6553}	0	0	0	1	3.571	0.345	0.626	0.457	0.476
KSYK_HUMAN	Tyrosine-protein kinase SYK	19	4	0	0	3.719	0.432	0.474	0.504	0.47
TSP1_HUMAN	Thrombospondin-1	3	1	0	0	3.34	0.418	0.55	0.442	0.47
RAF1_HUMAN	RAF proto-oncogene serine/threonine-protein kinase	28	5	0	0	4.957	0.58	0.317	0.497	0.465
CCAR2_HUMAN	Cell cycle and apoptosis regulator protein 2	2	2	0	0	3.796	0.374	0.431	0.588	0.464
BLM_HUMAN	Bloom syndrome protein	9	5	0	1	5.265	0.653	0.272	0.461	0.462
FOS_HUMAN	Proto-oncogene c-Fos	12	5	1	1	4.554	0.539	0.421	0.416	0.459
PRKN2_HUMAN	E3 ubiquitin-protein ligase parkin	8	0	0	0	3.339	0.316	0.637	0.424	0.459
ATF2_HUMAN	Cyclic AMP-dependent transcription factor ATF-2	16	5	0	1	4.709	0.546	0.351	0.475	0.457
DYN2_HUMAN	Dynamin-2	10	1	0	0	2.854	0.301	0.623	0.448	0.457
ESR1_HUMAN	Estrogen receptor	46	9	0	1	4.972	0.645	0.302	0.424	0.457
UFO_HUMAN	Tyrosine-protein kinase receptor UFO	3	2	0	0	3.419	0.351	0.527	0.493	0.457
UBC_HUMAN	Polyubiquitin-C	49	11	0	0	5.318	0.72	0.23	0.417	0.456
PLK1_HUMAN	Serine/threonine-protein kinase PLK1	16	3	0	0	3.778	0.447	0.401	0.511	0.453
GSTP1_HUMAN	Glutathione S-transferase P	7	0	0	1	3.008	0.242	0.748	0.36	0.45
RS3_HUMAN	40S ribosomal protein S3	10	7	0	0	4.802	0.666	0.258	0.427	0.45
PERM_HUMAN	Myeloperoxidase	0	0	1	0	2.713	0.199	0.782	0.35	0.444
GRB2_HUMAN	Growth factor receptor-bound protein 2	111	12	1	1	5.401	0.714	0.223	0.391	0.443
HDAC4_HUMAN	Histone deacetylase 4	24	4	0	0	3.23	0.339	0.512	0.477	0.443
CDK4_HUMAN	Cyclin-dependent kinase 4	16	4	0	0	4.054	0.518	0.291	0.507	0.439
HSP7C_HUMAN	Heat shock cognate 71 kDa protein	17	3	0	1	3.834	0.407	0.458	0.448	0.438
FGFR1_HUMAN	Fibroblast growth factor receptor 1	11	2	0	1	3.705	0.395	0.5	0.417	0.437
ETS1_HUMAN	Protein C-ets-1	11	2	0	0	3.81	0.482	0.363	0.438	0.428
ATF4_HUMAN	Cyclic AMP-dependent transcription factor ATF-4	22	5	0	0	4.108	0.504	0.329	0.447	0.427
CRYAB_HUMAN	Alpha-crystallin B chain	6	0	1	0	2.953	0.288	0.654	0.341	0.427
TERF2_HUMAN	Telomeric repeat-binding factor 2	18	3	1	1	3.901	0.42	0.381	0.481	0.427
THIO_HUMAN	Thioredoxin	7	3	0	1	3.523	0.334	0.453	0.492	0.426
SETX_HUMAN	Probable helicase senataxin {ECO:0000305}	1	1	0	0	2.841	0.311	0.504	0.458	0.424
IL6_HUMAN	Interleukin-6	2	0	1	1	3.111	0.257	0.705	0.3	0.421
KIT_HUMAN	Mast/stem cell growth factor receptor Kit	48	7	0	0	4.836	0.622	0.208	0.432	0.421
PINK1_HUMAN	Serine/threonine-protein kinase PINK1, mitochondrial	6	0	0	0	3.082	0.284	0.569	0.401	0.418
CHK2_HUMAN	Serine/threonine-protein kinase Chk2	13	2	1	1	3.742	0.411	0.368	0.469	0.416
HMOX1_HUMAN	Heme oxygenase 1	1	0	0	0	3.19	0.307	0.519	0.414	0.413
BID_HUMAN	BH3-interacting domain death agonist	8	3	0	0	3.682	0.419	0.342	0.471	0.411
MEN1_HUMAN	Menin	4	1	0	0	3.138	0.342	0.435	0.443	0.407
TNFA_HUMAN	Tumor necrosis factor	3	0	0	1	3.523	0.312	0.486	0.414	0.404
TERA_HUMAN	Transitional endoplasmic reticulum ATPase	13	3	0	1	3.813	0.446	0.312	0.449	0.402
NOTC1_HUMAN	Neurogenic locus notch homolog protein 1	6	2	0	0	3.489	0.416	0.427	0.362	0.401
SIN3A_HUMAN	Paired amphipathic helix protein Sin3a	10	2	1	1	3.699	0.411	0.392	0.395	0.399
CDK2_HUMAN	Cyclin-dependent kinase 2	16	4	0	0	3.37	0.383	0.39	0.422	0.398
OGG1_HUMAN	N-glycosylase/DNA lyase	0	0	1	0	3.229	0.294	0.5	0.398	0.397
PTN11_HUMAN	Tyrosine-protein phosphatase non-receptor type 11	22	8	0	1	4.73	0.592	0.203	0.397	0.397
SUMO1_HUMAN	Small ubiquitin-related modifier 1	45	7	0	1	4.663	0.53	0.218	0.42	0.39
TNR16_HUMAN	Tumor necrosis factor receptor superfamily member 16	4	2	0	1	3.605	0.33	0.432	0.401	0.388
PK3CA_HUMAN	Phosphatidylinositol 4,5-bisphosphate 3-kinase catalytic subunit alpha isoform	4	2	0	1	3.537	0.334	0.371	0.454	0.386
IKKA_HUMAN	Inhibitor of nuclear factor kappa-B kinase subunit alpha	15	6	0	0	4.33	0.543	0.261	0.344	0.383
FEN1_HUMAN	Flap endonuclease 1 {ECO:0000255|HAMAP-Rule:MF_03140}	4	3	0	1	3.887	0.417	0.262	0.466	0.382
ELK1_HUMAN	ETS domain-containing protein Elk-1	3	3	0	0	3.289	0.406	0.361	0.377	0.381
IRS2_HUMAN	Insulin receptor substrate 2	3	3	0	1	3.668	0.389	0.319	0.434	0.38
RFA2_HUMAN	Replication protein A 32 kDa subunit	10	2	0	0	3.486	0.394	0.295	0.451	0.38
BNIP3_HUMAN	BCL2/adenovirus E1B 19 kDa protein-interacting protein 3	7	0	0	0	3.226	0.307	0.471	0.361	0.379
VEGFA_HUMAN	Vascular endothelial growth factor A	3	1	0	1	3.548	0.342	0.341	0.455	0.379
AP2A_HUMAN	Transcription factor AP-2-alpha	6	3	0	1	3.01	0.244	0.542	0.342	0.376
MT3_HUMAN	Metallothionein-3	2	0	0	0	2.83	0.235	0.532	0.362	0.376
ATM_HUMAN	Serine-protein kinase ATM	12	1	1	1	3.246	0.341	0.34	0.443	0.375
M3K5_HUMAN	Mitogen-activated protein kinase kinase kinase 5	15	5	0	1	3.951	0.411	0.331	0.381	0.375
MSH2_HUMAN	DNA mismatch repair protein Msh2	5	1	0	0	3.391	0.384	0.273	0.459	0.372
TF7L2_HUMAN	Transcription factor 7-like 2	7	3	0	0	3.726	0.397	0.314	0.404	0.372
E2F1_HUMAN	Transcription factor E2F1	14	7	0	1	4.57	0.54	0.184	0.38	0.368
MAPK2_HUMAN	MAP kinase-activated protein kinase 2	3	2	0	0	3.438	0.335	0.342	0.423	0.367
HDAC1_HUMAN	Histone deacetylase 1	38	6	0	1	4.471	0.464	0.212	0.418	0.365
ANDR_HUMAN	Androgen receptor	54	12	0	1	5.755	0.57	0.199	0.323	0.364
P85A_HUMAN	Phosphatidylinositol 3-kinase regulatory subunit alpha	52	19	0	1	5.44	0.694	0.114	0.285	0.364
PGH2_HUMAN	Prostaglandin G/H synthase 2	0	0	1	1	2.683	0.22	0.588	0.284	0.364
HDAC3_HUMAN	Histone deacetylase 3	14	2	0	1	3.192	0.252	0.387	0.448	0.362
MK03_HUMAN	Mitogen-activated protein kinase 3	12	1	0	1	3.185	0.271	0.341	0.474	0.362
TRAF2_HUMAN	TNF receptor-associated factor 2	107	4	0	0	3.17	0.312	0.36	0.415	0.362
LEF1_HUMAN	Lymphoid enhancer-binding factor 1	2	2	0	0	3.416	0.366	0.373	0.345	0.361
ERBB3_HUMAN	Receptor tyrosine-protein kinase erbB-3	24	6	0	0	4.23	0.45	0.284	0.344	0.36
MRE11_HUMAN	Double-strand break repair protein MRE11	5	3	0	0	3.525	0.387	0.311	0.377	0.359
TGFR2_HUMAN	TGF-beta receptor type-2	5	1	1	0	1.871	0.135	0.672	0.269	0.359
H4_HUMAN	Histone H4	27	3	0	0	3.356	0.383	0.315	0.375	0.358
LYN_HUMAN	Tyrosine-protein kinase Lyn	15	2	0	0	3.384	0.347	0.299	0.428	0.358
ANXA1_HUMAN	Annexin A1	2	0	0	0	3.707	0.46	0.315	0.297	0.357
RPTOR_HUMAN	Regulatory-associated protein of mTOR	11	2	0	0	2.909	0.252	0.428	0.39	0.357
MK01_HUMAN	Mitogen-activated protein kinase 1	14	1	0	0	3.255	0.344	0.309	0.414	0.356
FANCJ_HUMAN	Fanconi anemia group J protein	3	3	0	0	2.568	0.194	0.481	0.392	0.355
GRP78_HUMAN	78 kDa glucose-regulated protein	9	1	0	0	3.004	0.271	0.391	0.404	0.355
HSPB1_HUMAN	Heat shock protein beta-1	30	4	0	0	3.302	0.291	0.331	0.442	0.355
HTRA2_HUMAN	Serine protease HTRA2, mitochondrial	3	0	1	1	3.028	0.251	0.435	0.373	0.353
TE2IP_HUMAN	Telomeric repeat-binding factor 2-interacting protein 1	67	5	0	0	3.941	0.394	0.262	0.402	0.352
TSC1_HUMAN	Hamartin	4	2	0	0	2.92	0.244	0.398	0.414	0.352
GHR_HUMAN	Growth hormone receptor	10	2	0	1	3.152	0.307	0.391	0.354	0.351
DAB2P_HUMAN	Disabled homolog 2-interacting protein	2	2	0	0	2.958	0.268	0.349	0.429	0.349
RFA1_HUMAN	Replication protein A 70 kDa DNA-binding subunit	7	3	0	1	3.511	0.314	0.3	0.432	0.349
APBB1_HUMAN	Amyloid beta A4 precursor protein-binding family B member 1	4	3	0	0	2.901	0.261	0.399	0.377	0.346
STK11_HUMAN	Serine/threonine-protein kinase STK11	12	2	0	1	3.536	0.352	0.271	0.405	0.343
MET_HUMAN	Hepatocyte growth factor receptor	46	5	0	0	3.764	0.389	0.255	0.381	0.342
HS71A_HUMAN	Heat shock 70 kDa protein 1A {ECO:0000312|HGNC:HGNC:5232}	1	0	0	1	3.497	0.356	0.344	0.324	0.341
PNKP_HUMAN	Bifunctional polynucleotide phosphatase/kinase	8	1	0	0	3.263	0.33	0.275	0.415	0.34
BAG6_HUMAN	Large proline-rich protein BAG6	7	1	0	0	2.663	0.183	0.415	0.418	0.339
PAK2_HUMAN	Serine/threonine-protein kinase PAK 2	17	3	0	0	3.284	0.345	0.286	0.385	0.339
NPM_HUMAN	Nucleophosmin	17	6	1	0	4.036	0.427	0.223	0.362	0.337
GAB1_HUMAN	GRB2-associated-binding protein 1	36	6	0	0	3.922	0.356	0.293	0.357	0.335
1433S_HUMAN	14-3-3 protein sigma	29	5	0	0	4.072	0.414	0.22	0.369	0.334
AURKA_HUMAN	Aurora kinase A	8	2	0	0	3.336	0.321	0.278	0.394	0.331
CCND1_HUMAN	G1/S-specific cyclin-D1	7	2	0	0	3.1	0.279	0.325	0.391	0.331
DUS1_HUMAN	Dual specificity protein phosphatase 1	5	3	0	0	2.918	0.227	0.38	0.379	0.329
CEBPB_HUMAN	CCAAT/enhancer-binding protein beta {ECO:0000312|HGNC:HGNC:1834}	8	3	0	1	3.172	0.3	0.326	0.351	0.326
CTNB1_HUMAN	Catenin beta-1	58	15	0	1	4.8	0.553	0.148	0.276	0.326
CD36_HUMAN	Platelet glycoprotein 4	0	0	0	0	2.194	0.157	0.598	0.218	0.325
SUV91_HUMAN	Histone-lysine N-methyltransferase SUV39H1	38	3	0	0	2.975	0.258	0.322	0.395	0.325
EGLN1_HUMAN	Egl nine homolog 1	4	1	0	0	2.719	0.251	0.336	0.385	0.324
PRDX6_HUMAN	Peroxiredoxin-6	2	2	0	0	2.811	0.218	0.417	0.337	0.324
ANGT_HUMAN	Angiotensinogen	2	1	1	0	2.859	0.277	0.357	0.332	0.322
CREB1_HUMAN	Cyclic AMP-responsive element-binding protein 1	10	2	1	1	3.633	0.393	0.182	0.384	0.32
EPO_HUMAN	Erythropoietin	1	1	1	0	2.527	0.167	0.423	0.37	0.32
NCOA6_HUMAN	Nuclear receptor coactivator 6	7	3	0	0	2.794	0.249	0.332	0.376	0.319
VGFR2_HUMAN	Vascular endothelial growth factor receptor 2	13	1	0	0	2.956	0.306	0.355	0.292	0.318
THIOM_HUMAN	Thioredoxin, mitochondrial	25	1	0	0	1.812	0.122	0.493	0.335	0.317
DDIT3_HUMAN	DNA damage-inducible transcript 3 protein	10	2	0	1	2.922	0.224	0.387	0.334	0.315
PRDX1_HUMAN	Peroxiredoxin-1	4	3	0	1	3.131	0.229	0.379	0.338	0.315
TOP2A_HUMAN	DNA topoisomerase 2-alpha	2	2	0	1	2.887	0.227	0.362	0.355	0.315
CDC42_HUMAN	Cell division control protein 42 homolog	21	2	0	1	2.754	0.184	0.358	0.399	0.314
LDHA_HUMAN	L-lactate dehydrogenase A chain	1	1	0	0	1.766	0.1	0.554	0.286	0.313
CCNB1_HUMAN	G2/mitotic-specific cyclin-B1	7	2	0	0	2.972	0.289	0.228	0.418	0.312
ADIPO_HUMAN	Adiponectin	3	0	0	0	2.99	0.285	0.363	0.285	0.311
MUC1_HUMAN	Mucin-1	5	3	0	0	2.825	0.258	0.303	0.371	0.311
IRS1_HUMAN	Insulin receptor substrate 1	8	5	0	1	3.761	0.348	0.206	0.368	0.308
PACA_HUMAN	Pituitary adenylate cyclase-activating polypeptide	1	1	0	0	2.744	0.241	0.335	0.344	0.307
IBP3_HUMAN	Insulin-like growth factor-binding protein 3	2	2	0	1	3.502	0.271	0.399	0.246	0.306
RFA3_HUMAN	Replication protein A 14 kDa subunit	3	2	0	0	3.087	0.269	0.272	0.378	0.306
PP1A_HUMAN	Serine/threonine-protein phosphatase PP1-alpha catalytic subunit	45	4	0	1	3.35	0.295	0.208	0.413	0.305
ARF_HUMAN	Tumor suppressor ARF {ECO:0000305}	8	2	1	0	3.143	0.297	0.271	0.346	0.304
MDM4_HUMAN	Protein Mdm4	12	4	0	0	3.01	0.243	0.255	0.411	0.303
ARRB1_HUMAN	Beta-arrestin-1	24	4	0	0	3.293	0.309	0.195	0.403	0.302
HCK_HUMAN	Tyrosine-protein kinase HCK	21	3	0	0	3.356	0.269	0.289	0.34	0.3
NOS3_HUMAN	Nitric oxide synthase, endothelial	6	2	0	0	3.28	0.292	0.234	0.374	0.3
PAX2_HUMAN	Paired box protein Pax-2	0	0	1	0	2.2	0.135	0.573	0.193	0.3
SESN2_HUMAN	Sestrin-2 {ECO:0000305}	1	1	0	0	2.107	0.149	0.377	0.371	0.299
CATA_HUMAN	Catalase	0	0	1	1	2.8	0.202	0.446	0.247	0.298
SHC1_HUMAN	SHC-transforming protein 1	15	7	0	1	3.968	0.395	0.172	0.326	0.298
CALM_HUMAN	Calmodulin	21	3	0	0	3.398	0.336	0.211	0.343	0.297
FOXM1_HUMAN	Forkhead box protein M1	7	2	0	1	2.362	0.167	0.408	0.317	0.297
P85B_HUMAN	Phosphatidylinositol 3-kinase regulatory subunit beta	20	6	0	0	3.761	0.368	0.18	0.344	0.297
IF16_HUMAN	Gamma-interferon-inducible protein 16	3	2	0	0	2.7	0.222	0.329	0.336	0.296
ARRB2_HUMAN	Beta-arrestin-2	22	3	0	0	3.103	0.276	0.21	0.396	0.294
CEBPA_HUMAN	CCAAT/enhancer-binding protein alpha {ECO:0000312|HGNC:HGNC:1833}	7	3	0	1	3.31	0.319	0.207	0.353	0.293
MCL1_HUMAN	Induced myeloid leukemia cell differentiation protein Mcl-1	8	2	0	0	2.899	0.202	0.312	0.365	0.293
FBXW7_HUMAN	F-box/WD repeat-containing protein 7 {ECO:0000305}	3	1	0	0	2.573	0.208	0.269	0.395	0.291
SRBP2_HUMAN	Sterol regulatory element-binding protein 2	3	2	0	0	2.706	0.242	0.312	0.315	0.29
CHK1_HUMAN	Serine/threonine-protein kinase Chk1	10	3	1	0	2.865	0.251	0.233	0.382	0.289
RB_HUMAN	Retinoblastoma-associated protein	28	9	0	1	4.328	0.429	0.14	0.299	0.289
RD23B_HUMAN	UV excision repair protein RAD23 homolog B	13	2	0	0	2.995	0.271	0.26	0.335	0.289
HPT_HUMAN	Haptoglobin	2	1	0	0	1.009	0.056	0.613	0.193	0.288
BRCA2_HUMAN	Breast cancer type 2 susceptibility protein	8	1	1	1	2.997	0.27	0.255	0.335	0.287
FGR_HUMAN	Tyrosine-protein kinase Fgr	7	3	0	0	3.354	0.311	0.228	0.321	0.287
EZH2_HUMAN	Histone-lysine N-methyltransferase EZH2	12	1	0	0	2.359	0.193	0.37	0.296	0.286
HMGB1_HUMAN	High mobility group protein B1	5	1	0	1	3.347	0.272	0.277	0.308	0.286
CSK21_HUMAN	Casein kinase II subunit alpha	16	4	0	0	2.539	0.181	0.267	0.404	0.284
MTA1_HUMAN	Metastasis-associated protein MTA1	13	4	0	0	2.612	0.236	0.268	0.349	0.284
G6PD_HUMAN	Glucose-6-phosphate 1-dehydrogenase	2	0	0	0	1.618	0.091	0.58	0.179	0.283
GPX1_HUMAN	Glutathione peroxidase 1	0	0	0	1	2.909	0.199	0.363	0.282	0.282
STAR_HUMAN	Steroidogenic acute regulatory protein, mitochondrial	0	0	0	0	2.723	0.211	0.35	0.284	0.282
ERBB2_HUMAN	Receptor tyrosine-protein kinase erbB-2	72	11	0	1	4.134	0.45	0.12	0.273	0.281
AIFM1_HUMAN	Apoptosis-inducing factor 1, mitochondrial	3	0	0	1	2.437	0.166	0.423	0.248	0.279
STAT1_HUMAN	Signal transducer and activator of transcription 1-alpha/beta	15	5	0	0	3.93	0.381	0.151	0.305	0.279
TRI32_HUMAN	E3 ubiquitin-protein ligase TRIM32	16	1	0	0	2.697	0.196	0.296	0.345	0.279
PRIO_HUMAN	Major prion protein	6	2	0	0	2.721	0.219	0.33	0.282	0.277
CASP8_HUMAN	Caspase-8	16	2	0	0	3.282	0.323	0.18	0.325	0.276
PPARA_HUMAN	Peroxisome proliferator-activated receptor alpha	2	2	0	1	3.294	0.268	0.194	0.364	0.276
CHIP_HUMAN	E3 ubiquitin-protein ligase CHIP {ECO:0000305}	18	4	0	1	2.839	0.21	0.229	0.387	0.275
GSH1_HUMAN	Glutamate--cysteine ligase catalytic subunit	0	0	1	1	2.624	0.16	0.403	0.262	0.275
IGF1R_HUMAN	Insulin-like growth factor 1 receptor	12	6	0	1	3.57	0.257	0.274	0.293	0.275
PLCG1_HUMAN	1-phosphatidylinositol 4,5-bisphosphate phosphodiesterase gamma-1	37	10	0	0	4.133	0.436	0.12	0.27	0.275
RELB_HUMAN	Transcription factor RelB	5	4	0	0	2.671	0.236	0.236	0.353	0.275
ATF3_HUMAN	Cyclic AMP-dependent transcription factor ATF-3	11	4	0	0	2.779	0.242	0.271	0.308	0.274
PPP5_HUMAN	Serine/threonine-protein phosphatase 5	5	2	0	0	2.309	0.173	0.369	0.281	0.274
KAT2B_HUMAN	Histone acetyltransferase KAT2B	10	5	0	0	3.265	0.314	0.207	0.296	0.272
KPCD1_HUMAN	Serine/threonine-protein kinase D1	5	0	0	0	2.393	0.177	0.423	0.216	0.272
RASA1_HUMAN	Ras GTPase-activating protein 1	12	4	0	0	2.795	0.197	0.242	0.377	0.272
CITE1_HUMAN	Cbp/p300-interacting transactivator 1	3	3	0	0	2.647	0.198	0.332	0.283	0.271
NOX4_HUMAN	NADPH oxidase 4	1	0	1	0	2.57	0.221	0.354	0.237	0.271
RENT1_HUMAN	Regulator of nonsense transcripts 1	13	1	0	0	1.933	0.139	0.376	0.299	0.271
SMAD2_HUMAN	Mothers against decapentaplegic homolog 2	22	3	0	0	2.908	0.222	0.286	0.306	0.271
AK1C3_HUMAN	Aldo-keto reductase family 1 member C3	0	0	0	0	1.677	0.097	0.526	0.187	0.27
ERCC6_HUMAN	DNA excision repair protein ERCC-6	0	0	0	1	2.397	0.158	0.434	0.217	0.27
CSK2B_HUMAN	Casein kinase II subunit beta	6	2	0	0	2.651	0.203	0.33	0.274	0.269
IKBA_HUMAN	NF-kappa-B inhibitor alpha	11	3	0	1	3.311	0.313	0.174	0.318	0.269
AATF_HUMAN	Protein AATF	5	4	0	0	2.274	0.179	0.314	0.309	0.267
VGFR1_HUMAN	Vascular endothelial growth factor receptor 1	11	5	0	1	3.625	0.314	0.225	0.261	0.267
TNR1B_HUMAN	Tumor necrosis factor receptor superfamily member 1B	3	2	1	0	2.9	0.262	0.207	0.325	0.265
APOA1_HUMAN	Apolipoprotein A-I	5	1	0	0	2.465	0.198	0.309	0.284	0.264
B2L11_HUMAN	Bcl-2-like protein 11	9	2	0	0	2.794	0.234	0.224	0.332	0.264
MECP2_HUMAN	Methyl-CpG-binding protein 2	3	1	0	0	2.477	0.17	0.318	0.302	0.264
NCK1_HUMAN	Cytoplasmic protein NCK1	111	5	0	0	3.473	0.299	0.173	0.32	0.264
TGFR1_HUMAN	TGF-beta receptor type-1	3	2	0	0	2.724	0.244	0.295	0.25	0.263
SP1_HUMAN	Transcription factor Sp1	20	5	0	1	3.657	0.362	0.137	0.286	0.262
UCP1_HUMAN	Mitochondrial brown fat uncoupling protein 1 {ECO:0000305}	0	0	0	1	1.55	0.063	0.539	0.184	0.262
FOXO4_HUMAN	Forkhead box protein O4	4	1	1	1	1.739	0.089	0.45	0.245	0.261
APTX_HUMAN	Aprataxin	4	1	0	1	2.582	0.145	0.37	0.264	0.26
SLX4_HUMAN	Structure-specific endonuclease subunit SLX4	10	3	0	0	2.614	0.219	0.219	0.337	0.258
IKKB_HUMAN	Inhibitor of nuclear factor kappa-B kinase subunit beta	15	4	0	1	2.861	0.237	0.213	0.319	0.256
NEDD4_HUMAN	E3 ubiquitin-protein ligase NEDD4	8	2	0	0	2.792	0.205	0.203	0.361	0.256
HMGA2_HUMAN	High mobility group protein HMGI-C	1	0	1	0	2.664	0.189	0.341	0.228	0.253
INS_HUMAN	Insulin	0	0	0	1	2.408	0.118	0.389	0.248	0.252
FGFR2_HUMAN	Fibroblast growth factor receptor 2	4	1	0	0	2.27	0.183	0.326	0.244	0.251
RAD52_HUMAN	DNA repair protein RAD52 homolog	3	2	0	1	2.146	0.13	0.37	0.252	0.251
CRK_HUMAN	Adapter molecule crk	38	8	0	0	3.457	0.328	0.154	0.263	0.248
GSHB_HUMAN	Glutathione synthetase	1	1	1	1	1.325	0.061	0.502	0.182	0.248
JUND_HUMAN	Transcription factor jun-D	10	4	1	1	2.861	0.237	0.157	0.347	0.247
NCOR1_HUMAN	Nuclear receptor corepressor 1	11	3	0	1	2.351	0.144	0.236	0.36	0.247
IL1B_HUMAN	Interleukin-1 beta	0	0	0	0	2.664	0.212	0.28	0.246	0.246
FGF8_HUMAN	Fibroblast growth factor 8	0	0	0	0	2.505	0.167	0.364	0.204	0.245
KEAP1_HUMAN	Kelch-like ECH-associated protein 1	18	5	0	0	3.564	0.318	0.143	0.273	0.245
ASCL1_HUMAN	Achaete-scute homolog 1	2	1	0	0	1.711	0.099	0.409	0.222	0.243
H31_HUMAN	Histone H3.1	21	3	0	0	2.644	0.22	0.234	0.274	0.243
FBW1A_HUMAN	F-box/WD repeat-containing protein 1A	17	2	0	0	2.816	0.249	0.159	0.315	0.241
DNM3B_HUMAN	DNA (cytosine-5)-methyltransferase 3B	5	2	0	0	1.811	0.114	0.372	0.233	0.24
KS6B1_HUMAN	Ribosomal protein S6 kinase beta-1	5	1	1	0	2.062	0.142	0.306	0.271	0.24
PTN1_HUMAN	Tyrosine-protein phosphatase non-receptor type 1	24	11	0	1	3.675	0.298	0.14	0.283	0.24
POTE1_HUMAN	Protection of telomeres protein 1	35	2	0	0	2.88	0.271	0.169	0.278	0.239
DPOD1_HUMAN	DNA polymerase delta catalytic subunit	5	1	0	1	2.367	0.141	0.273	0.301	0.238
MBD1_HUMAN	Methyl-CpG-binding domain protein 1	11	5	1	0	2.601	0.139	0.312	0.263	0.238
DCR1C_HUMAN	Protein artemis	2	1	0	0	2.693	0.233	0.169	0.308	0.237
BAG3_HUMAN	BAG family molecular chaperone regulator 3	12	2	0	0	2.819	0.206	0.216	0.288	0.236
HNRPD_HUMAN	Heterogeneous nuclear ribonucleoprotein D0	2	0	0	0	2.497	0.204	0.294	0.212	0.236
RAGE_HUMAN	Advanced glycosylation end product-specific receptor	8	3	0	0	2.75	0.224	0.199	0.285	0.236
PAXI_HUMAN	Paxillin	9	4	0	0	2.19	0.16	0.267	0.279	0.235
NDEL1_HUMAN	Nuclear distribution protein nudE-like 1	27	2	0	0	1.74	0.099	0.313	0.292	0.234
2AAA_HUMAN	Serine/threonine-protein phosphatase 2A 65 kDa regulatory subunit A alpha isoform	18	3	0	0	2.278	0.155	0.243	0.3	0.233
MK07_HUMAN	Mitogen-activated protein kinase 7	2	1	0	0	1.93	0.127	0.325	0.246	0.233
TNR1A_HUMAN	Tumor necrosis factor receptor superfamily member 1A	5	2	0	0	2.576	0.249	0.161	0.287	0.233
BCR_HUMAN	Breakpoint cluster region protein	3	2	0	0	2.08	0.124	0.31	0.263	0.232
PSIP1_HUMAN	PC4 and SFRS1-interacting protein	1	1	0	0	1.53	0.087	0.404	0.203	0.231
BMP2_HUMAN	Bone morphogenetic protein 2	5	1	0	0	3.366	0.28	0.186	0.223	0.23
BRAF_HUMAN	Serine/threonine-protein kinase B-raf	10	1	0	0	2.719	0.203	0.187	0.302	0.23
HD_HUMAN	Huntingtin	84	8	0	1	3.621	0.269	0.135	0.288	0.23
CDC37_HUMAN	Hsp90 co-chaperone Cdc37	31	9	0	0	3.373	0.305	0.119	0.263	0.229
MLP3A_HUMAN	Microtubule-associated proteins 1A/1B light chain 3A	9	1	0	0	1.047	0.068	0.406	0.214	0.229
XPF_HUMAN	DNA repair endonuclease XPF	2	1	0	1	2.692	0.205	0.201	0.279	0.228
MGMT_HUMAN	Methylated-DNA--protein-cysteine methyltransferase	0	0	0	0	2.008	0.118	0.38	0.18	0.226
ACTB_HUMAN	Actin, cytoplasmic 1	14	3	0	0	2.531	0.169	0.19	0.308	0.222
HEY2_HUMAN	Hairy/enhancer-of-split related with YRPW motif protein 2	4	2	0	0	2.988	0.229	0.184	0.253	0.222
LRP6_HUMAN	Low-density lipoprotein receptor-related protein 6	9	2	0	0	2.954	0.256	0.174	0.237	0.222
PDGFA_HUMAN	Platelet-derived growth factor subunit A	1	1	0	0	2.322	0.166	0.27	0.229	0.222
UCP2_HUMAN	Mitochondrial uncoupling protein 2	1	0	1	1	2.002	0.093	0.382	0.191	0.222
ARHG2_HUMAN	Rho guanine nucleotide exchange factor 2	3	2	0	0	2.549	0.182	0.186	0.294	0.221
HS71B_HUMAN	Heat shock 70 kDa protein 1B {ECO:0000312|HGNC:HGNC:5233}	0	0	0	1	2.881	0.21	0.248	0.205	0.221
BMP7_HUMAN	Bone morphogenetic protein 7	0	0	0	0	1.873	0.116	0.379	0.166	0.22
SOX9_HUMAN	Transcription factor SOX-9	0	0	0	0	2.657	0.183	0.241	0.235	0.22
TXNIP_HUMAN	Thioredoxin-interacting protein	3	1	0	0	1.725	0.114	0.292	0.254	0.22
NCOA1_HUMAN	Nuclear receptor coactivator 1	10	1	0	0	2.246	0.171	0.211	0.276	0.219
EGR1_HUMAN	Early growth response protein 1 {ECO:0000303|PubMed:2377485}	2	1	0	1	2.513	0.178	0.216	0.261	0.218
ASH2L_HUMAN	Set1/Ash2 histone methyltransferase complex subunit ASH2	8	2	0	0	2.217	0.166	0.252	0.233	0.217
PSME3_HUMAN	Proteasome activator complex subunit 3	18	2	0	0	2.569	0.192	0.191	0.267	0.217
UCN1_HUMAN	Urocortin	0	0	0	0	2.599	0.19	0.263	0.198	0.217
ARAF_HUMAN	Serine/threonine-protein kinase A-Raf	22	2	0	0	2.177	0.157	0.207	0.285	0.216
ING2_HUMAN	Inhibitor of growth protein 2	1	1	0	0	1.495	0.079	0.34	0.23	0.216
PP2AA_HUMAN	Serine/threonine-protein phosphatase 2A catalytic subunit alpha isoform	20	4	0	0	2.32	0.164	0.174	0.308	0.215
1433E_HUMAN	14-3-3 protein epsilon	17	1	0	0	2.388	0.157	0.186	0.299	0.214
CDN1B_HUMAN	Cyclin-dependent kinase inhibitor 1B	20	1	0	0	2.142	0.144	0.198	0.3	0.214
NCF1_HUMAN	Neutrophil cytosol factor 1	8	1	0	0	1.353	0.067	0.354	0.216	0.213
TNR6_HUMAN	Tumor necrosis factor receptor superfamily member 6	10	2	0	1	2.708	0.199	0.145	0.294	0.213
DAXX_HUMAN	Death domain-associated protein 6	36	13	0	0	3.37	0.307	0.093	0.236	0.212
KLF4_HUMAN	Krueppel-like factor 4	1	0	0	0	2.009	0.124	0.354	0.159	0.212
SELS_HUMAN	Selenoprotein S {ECO:0000303|PubMed:27645994}	0	0	0	0	1.662	0.087	0.38	0.166	0.211
SOSB1_HUMAN	SOSS complex subunit B1	3	2	0	0	2.681	0.218	0.146	0.27	0.211
ADA_HUMAN	Adenosine deaminase	0	0	1	0	1.911	0.082	0.361	0.185	0.209
ARNT_HUMAN	Aryl hydrocarbon receptor nuclear translocator	4	2	0	0	2.811	0.236	0.145	0.242	0.208
HNRPC_HUMAN	Heterogeneous nuclear ribonucleoproteins C1/C2	10	3	0	0	2.161	0.122	0.256	0.242	0.207
BRD4_HUMAN	Bromodomain-containing protein 4	5	2	0	0	1.71	0.109	0.27	0.24	0.206
SNAI1_HUMAN	Zinc finger protein SNAI1	22	8	0	0	3.089	0.219	0.131	0.268	0.206
BCL10_HUMAN	B-cell lymphoma/leukemia 10	9	1	0	0	2.065	0.125	0.232	0.259	0.205
JIP2_HUMAN	C-Jun-amino-terminal kinase-interacting protein 2	3	2	0	0	2.585	0.189	0.157	0.267	0.204
NCF2_HUMAN	Neutrophil cytosol factor 2	7	1	0	0	1.353	0.067	0.336	0.209	0.204
SFRP1_HUMAN	Secreted frizzled-related protein 1	1	0	0	0	2.575	0.171	0.229	0.211	0.204
TRAF6_HUMAN	TNF receptor-associated factor 6	27	1	0	0	2.119	0.127	0.196	0.29	0.204
WFS1_HUMAN	Wolframin	1	1	0	0	2.35	0.161	0.189	0.263	0.204
HIPK2_HUMAN	Homeodomain-interacting protein kinase 2	4	1	0	0	2.445	0.163	0.191	0.255	0.203
NCK2_HUMAN	Cytoplasmic protein NCK2	49	2	0	0	2.482	0.167	0.185	0.257	0.203
NKX31_HUMAN	Homeobox protein Nkx-3.1	1	1	0	0	3.024	0.26	0.156	0.191	0.203
DPOD4_HUMAN	DNA polymerase delta subunit 4	4	2	0	0	2.019	0.127	0.199	0.279	0.202
MEF2C_HUMAN	Myocyte-specific enhancer factor 2C	1	0	0	0	2.233	0.146	0.302	0.158	0.202
SKP1_HUMAN	S-phase kinase-associated protein 1	41	3	0	0	2.519	0.199	0.149	0.259	0.202
SRBP1_HUMAN	Sterol regulatory element-binding protein 1	0	0	1	0	1.852	0.099	0.302	0.207	0.202
TGFB2_HUMAN	Transforming growth factor beta-2	1	1	0	0	2.404	0.17	0.164	0.267	0.2
IL7_HUMAN	Interleukin-7	2	2	0	1	2.764	0.162	0.203	0.233	0.199
PIAS4_HUMAN	E3 SUMO-protein ligase PIAS4	6	4	0	0	2.129	0.15	0.163	0.285	0.199
CRKL_HUMAN	Crk-like protein	15	7	0	0	3.195	0.276	0.105	0.213	0.198
CSN5_HUMAN	COP9 signalosome complex subunit 5	11	2	0	0	1.821	0.133	0.225	0.234	0.198
KDM6B_HUMAN	Lysine-specific demethylase 6B	1	1	0	0	1.375	0.086	0.343	0.164	0.198
FGF2_HUMAN	Fibroblast growth factor 2	5	1	0	0	2.315	0.16	0.196	0.233	0.197
HNF4A_HUMAN	Hepatocyte nuclear factor 4-alpha	7	2	0	0	2.774	0.212	0.152	0.226	0.197
UBE2B_HUMAN	Ubiquitin-conjugating enzyme E2 B	0	0	0	0	2.827	0.233	0.135	0.223	0.197
VAV3_HUMAN	Guanine nucleotide exchange factor VAV3	4	2	0	0	2.424	0.165	0.168	0.258	0.197
MK09_HUMAN	Mitogen-activated protein kinase 9	15	2	0	1	2.564	0.185	0.143	0.259	0.196
CDK9_HUMAN	Cyclin-dependent kinase 9	13	2	0	0	1.748	0.109	0.261	0.216	0.195
ERCC3_HUMAN	TFIIH basal transcription factor complex helicase XPB subunit	6	0	0	1	2.814	0.238	0.175	0.169	0.194
KPYM_HUMAN	Pyruvate kinase PKM	7	1	0	0	1.919	0.13	0.243	0.21	0.194
APR_HUMAN	Phorbol-12-myristate-13-acetate-induced protein 1	2	1	0	0	1.247	0.066	0.25	0.264	0.193
EPAS1_HUMAN	Endothelial PAS domain-containing protein 1	7	2	0	0	2.814	0.222	0.116	0.242	0.193
NEMO_HUMAN	NF-kappa-B essential modulator	38	9	0	0	2.952	0.225	0.107	0.247	0.193
PPARD_HUMAN	Peroxisome proliferator-activated receptor delta	1	0	0	0	2.7	0.191	0.176	0.21	0.192
TOP1_HUMAN	DNA topoisomerase 1	3	2	0	1	1.433	0.067	0.312	0.197	0.192
HNRPK_HUMAN	Heterogeneous nuclear ribonucleoprotein K	22	4	0	0	1.96	0.119	0.193	0.261	0.191
LOXL2_HUMAN	Lysyl oxidase homolog 2	4	2	1	0	1.928	0.093	0.264	0.216	0.191
TERF1_HUMAN	Telomeric repeat-binding factor 1	68	6	0	1	3.232	0.189	0.155	0.229	0.191
TSC2_HUMAN	Tuberin	6	3	0	0	1.826	0.102	0.186	0.284	0.191
EZRI_HUMAN	Ezrin	5	1	0	0	2.167	0.15	0.169	0.25	0.19
UBP7_HUMAN	Ubiquitin carboxyl-terminal hydrolase 7	17	4	0	0	2.467	0.159	0.137	0.275	0.19
WAC_HUMAN	WW domain-containing adapter protein with coiled-coil	9	2	0	0	1.61	0.096	0.244	0.227	0.189
GSH0_HUMAN	Glutamate--cysteine ligase regulatory subunit	0	0	1	1	1.96	0.092	0.317	0.155	0.188
MMP3_HUMAN	Stromelysin-1	0	0	0	0	0.862	0.046	0.401	0.119	0.188
NR4A3_HUMAN	Nuclear receptor subfamily 4 group A member 3	0	0	0	0	2.632	0.185	0.206	0.174	0.188
NRP1_HUMAN	Neuropilin-1	3	1	0	0	1.864	0.126	0.252	0.185	0.188
SOS1_HUMAN	Son of sevenless homolog 1	12	4	0	0	2.088	0.116	0.166	0.281	0.188
STC2_HUMAN	Stanniocalcin-2	0	0	0	0	2.103	0.112	0.272	0.181	0.188
TINF2_HUMAN	TERF1-interacting nuclear factor 2	48	4	0	0	2.068	0.133	0.167	0.263	0.188
TWST1_HUMAN	Twist-related protein 1	7	1	0	0	2.064	0.145	0.165	0.253	0.188
YES_HUMAN	Tyrosine-protein kinase Yes	18	2	0	0	2.551	0.194	0.138	0.231	0.188
GRP75_HUMAN	Stress-70 protein, mitochondrial	4	3	0	1	2.32	0.121	0.173	0.266	0.187
HYAL2_HUMAN	Hyaluronidase-2	2	0	1	0	2.388	0.206	0.187	0.167	0.187
IQGA1_HUMAN	Ras GTPase-activating-like protein IQGAP1	12	4	0	0	2.246	0.167	0.138	0.257	0.187
PP1G_HUMAN	Serine/threonine-protein phosphatase PP1-gamma catalytic subunit	10	1	0	0	1.805	0.117	0.174	0.268	0.187
SRC8_HUMAN	Src substrate cortactin	7	2	0	0	1.965	0.102	0.206	0.253	0.187
FGF1_HUMAN	Fibroblast growth factor 1	3	1	0	0	2.287	0.172	0.155	0.229	0.186
SMCA4_HUMAN	Transcription activator BRG1	10	2	0	0	2.423	0.153	0.158	0.247	0.186
TNFL6_HUMAN	Tumor necrosis factor ligand superfamily member 6	20	2	0	0	2.697	0.189	0.167	0.199	0.185
NCOA2_HUMAN	Nuclear receptor coactivator 2	3	2	0	0	1.968	0.147	0.2	0.203	0.184
UBB_HUMAN	Polyubiquitin-B	11	0	0	1	2.322	0.125	0.193	0.233	0.184
CITE2_HUMAN	Cbp/p300-interacting transactivator 2	3	1	0	0	1.82	0.111	0.214	0.226	0.183
FABPL_HUMAN	Fatty acid-binding protein, liver	0	0	0	0	1.685	0.096	0.295	0.158	0.183
MK10_HUMAN	Mitogen-activated protein kinase 10	3	2	0	0	2.293	0.163	0.119	0.264	0.182
IBP2_HUMAN	Insulin-like growth factor-binding protein 2	1	0	1	1	2.714	0.158	0.282	0.103	0.181
PTPRJ_HUMAN	Receptor-type tyrosine-protein phosphatase eta	13	6	0	0	2.77	0.162	0.124	0.258	0.181
CY24B_HUMAN	Cytochrome b-245 heavy chain	0	0	0	0	1.931	0.126	0.262	0.151	0.18
DACT1_HUMAN	Dapper homolog 1	4	2	0	0	2.012	0.108	0.172	0.261	0.18
ABL2_HUMAN	Abelson tyrosine-protein kinase 2	15	4	0	0	2.144	0.123	0.158	0.257	0.179
APAF_HUMAN	Apoptotic protease-activating factor 1	4	1	1	0	1.556	0.101	0.227	0.209	0.179
BATF_HUMAN	Basic leucine zipper transcriptional factor ATF-like	7	4	0	0	2.059	0.118	0.153	0.268	0.179
DPOD2_HUMAN	DNA polymerase delta subunit 2	5	2	0	0	2.025	0.125	0.175	0.237	0.179
ATG7_HUMAN	Ubiquitin-like modifier-activating enzyme ATG7	6	0	1	0	2.216	0.145	0.194	0.196	0.178
P3C2B_HUMAN	Phosphatidylinositol 4-phosphate 3-kinase C2 domain-containing subunit beta	5	3	0	0	1.68	0.099	0.216	0.219	0.178
PDPK1_HUMAN	3-phosphoinositide-dependent protein kinase 1	2	1	0	1	2.594	0.167	0.136	0.23	0.178
TEX11_HUMAN	Testis-expressed protein 11	24	2	0	0	1.32	0.063	0.237	0.234	0.178
TNIP2_HUMAN	TNFAIP3-interacting protein 2	4	2	0	0	2.337	0.166	0.137	0.231	0.178
PDX1_HUMAN	Pancreas/duodenum homeobox protein 1	0	0	1	0	1.532	0.057	0.329	0.145	0.177
ACD_HUMAN	Adrenocortical dysplasia protein homolog	21	1	0	0	2.145	0.156	0.151	0.221	0.176
DEAF1_HUMAN	Deformed epidermal autoregulatory factor 1 homolog	3	3	0	0	2.42	0.172	0.129	0.227	0.176
SGTA_HUMAN	Small glutamine-rich tetratricopeptide repeat-containing protein alpha	75	3	0	0	1.946	0.132	0.165	0.231	0.176
AXIN1_HUMAN	Axin-1	20	7	0	0	2.574	0.155	0.123	0.248	0.175
CADH1_HUMAN	Cadherin-1	8	4	0	0	2.341	0.189	0.119	0.218	0.175
CFLAR_HUMAN	CASP8 and FADD-like apoptosis regulator	3	0	0	0	1.755	0.099	0.278	0.149	0.175
HCFC1_HUMAN	Host cell factor 1	18	6	0	0	2.782	0.172	0.138	0.215	0.175
AMRA1_HUMAN	Activating molecule in BECN1-regulated autophagy protein 1	2	1	0	0	1.346	0.081	0.223	0.214	0.173
CCNA2_HUMAN	Cyclin-A2 {ECO:0000312|HGNC:HGNC:1578}	4	1	0	1	1.878	0.112	0.194	0.213	0.173
FBLN5_HUMAN	Fibulin-5	7	1	0	0	0.319	0.032	0.346	0.14	0.173
MAX_HUMAN	Protein max	22	5	0	1	2.725	0.146	0.161	0.214	0.173
SETD7_HUMAN	Histone-lysine N-methyltransferase SETD7	7	3	0	0	1.781	0.115	0.193	0.21	0.173
PDK2_HUMAN	[Pyruvate dehydrogenase (acetyl-transferring)] kinase isozyme 2, mitochondrial	0	0	0	0	1.835	0.104	0.27	0.142	0.172
STAT6_HUMAN	Signal transducer and activator of transcription 6	4	1	0	0	1.8	0.124	0.211	0.183	0.172
GATA6_HUMAN	Transcription factor GATA-6	0	0	0	0	2.517	0.181	0.157	0.174	0.171
NFL_HUMAN	Neurofilament light polypeptide	5	2	0	0	2.375	0.147	0.153	0.213	0.171
NR0B2_HUMAN	Nuclear receptor subfamily 0 group B member 2	3	3	0	0	2.469	0.155	0.147	0.21	0.171
S100B_HUMAN	Protein S100-B	10	2	0	1	2.59	0.179	0.122	0.212	0.171
CREB3_HUMAN	Cyclic AMP-responsive element-binding protein 3	3	1	0	0	1.674	0.097	0.238	0.175	0.17
DAPK1_HUMAN	Death-associated protein kinase 1	8	1	0	0	1.342	0.078	0.271	0.161	0.17
DPOLA_HUMAN	DNA polymerase alpha catalytic subunit	1	1	0	1	1.488	0.075	0.247	0.188	0.17
TFP11_HUMAN	Tuftelin-interacting protein 11	83	1	0	0	1.64	0.091	0.192	0.228	0.17
CCL19_HUMAN	C-C motif chemokine 19	1	0	0	0	2.351	0.156	0.207	0.14	0.167
CDC73_HUMAN	Parafibromin	18	1	0	0	2.169	0.145	0.136	0.22	0.167
XIAP_HUMAN	E3 ubiquitin-protein ligase XIAP	27	2	0	0	2.223	0.146	0.141	0.216	0.167
FBW1B_HUMAN	F-box/WD repeat-containing protein 11	11	3	0	0	2.112	0.15	0.101	0.249	0.166
IL4_HUMAN	Interleukin-4	2	0	0	0	1.595	0.088	0.281	0.129	0.166
DNLI4_HUMAN	DNA ligase 4	4	0	0	0	2.216	0.15	0.163	0.182	0.165
DPOLB_HUMAN	DNA polymerase beta	2	1	1	1	2.791	0.162	0.101	0.232	0.165
MRP2_HUMAN	Canalicular multispecific organic anion transporter 1	1	1	0	0	1.533	0.086	0.208	0.2	0.165
RBPMS_HUMAN	RNA-binding protein with multiple splicing	107	2	0	0	1.828	0.108	0.232	0.153	0.165
KASH5_HUMAN	Protein KASH5	62	2	0	0	1.558	0.089	0.185	0.218	0.164
PLCG2_HUMAN	1-phosphatidylinositol 4,5-bisphosphate phosphodiesterase gamma-2	9	5	0	1	3.064	0.16	0.105	0.226	0.164
TYY1_HUMAN	Transcriptional repressor protein YY1	8	1	0	0	1.895	0.125	0.158	0.21	0.164
CCNE1_HUMAN	G1/S-specific cyclin-E1	6	3	0	0	1.976	0.134	0.145	0.209	0.163
SMAD1_HUMAN	Mothers against decapentaplegic homolog 1	9	2	0	0	2.504	0.169	0.12	0.2	0.163
TEBP_HUMAN	Prostaglandin E synthase 3	3	1	0	0	1.383	0.079	0.181	0.228	0.163
VRK1_HUMAN	Serine/threonine-protein kinase VRK1	11	6	0	0	2.531	0.133	0.143	0.212	0.163
CEP57_HUMAN	Centrosomal protein of 57 kDa	9	1	0	0	0.631	0.045	0.298	0.142	0.162
JUNB_HUMAN	Transcription factor jun-B	10	2	0	0	2.32	0.178	0.111	0.196	0.162
TIF1B_HUMAN	Transcription intermediary factor 1-beta	9	1	0	0	1.463	0.086	0.211	0.188	0.162
LATS1_HUMAN	Serine/threonine-protein kinase LATS1	10	1	0	0	1.524	0.086	0.178	0.219	0.161
MYCN_HUMAN	N-myc proto-oncogene protein	6	2	0	0	1.087	0.054	0.244	0.184	0.161
TSPO_HUMAN	Translocator protein	1	0	1	0	1.509	0.083	0.233	0.169	0.161
XPO1_HUMAN	Exportin-1	5	2	0	0	1.726	0.079	0.196	0.207	0.161
HEM2_HUMAN	Delta-aminolevulinic acid dehydratase	0	0	0	0	1.375	0.074	0.287	0.119	0.16
ICAM1_HUMAN	Intercellular adhesion molecule 1	0	0	1	0	1.799	0.105	0.21	0.166	0.16
CDK5_HUMAN	Cyclin-dependent-like kinase 5	7	1	0	0	2.069	0.123	0.125	0.229	0.159
IL10_HUMAN	Interleukin-10	1	0	1	0	2.008	0.125	0.212	0.141	0.159
NONO_HUMAN	Non-POU domain-containing octamer-binding protein	3	1	0	0	1.008	0.047	0.248	0.182	0.159
SOX10_HUMAN	Transcription factor SOX-10	5	2	0	0	1.451	0.064	0.251	0.162	0.159
TSPOB_HUMAN	Putative peripheral benzodiazepine receptor-related protein	0	0	1	0	1.343	0.066	0.251	0.158	0.159
FRK_HUMAN	Tyrosine-protein kinase FRK	4	2	0	0	2.143	0.133	0.174	0.166	0.158
PAK1_HUMAN	Serine/threonine-protein kinase PAK 1	8	1	0	0	1.817	0.119	0.147	0.207	0.158
SFPQ_HUMAN	Splicing factor, proline- and glutamine-rich	6	1	0	0	1.19	0.071	0.193	0.209	0.158
SOMA_HUMAN	Somatotropin	1	1	0	1	2.691	0.149	0.19	0.135	0.158
AAPK2_HUMAN	5'-AMP-activated protein kinase catalytic subunit alpha-2	25	0	0	0	1.416	0.072	0.243	0.158	0.157
CBX8_HUMAN	Chromobox protein homolog 8	33	1	0	0	1.4	0.088	0.227	0.155	0.157
FOSL1_HUMAN	Fos-related antigen 1	6	1	0	0	1.645	0.101	0.191	0.18	0.157
PKD2_HUMAN	Polycystin-2	7	0	0	0	1.844	0.113	0.204	0.151	0.156
RUNX2_HUMAN	Runt-related transcription factor 2	3	2	0	0	1.779	0.109	0.187	0.169	0.155
UIMC1_HUMAN	BRCA1-A complex subunit RAP80	3	2	0	0	1.852	0.113	0.135	0.216	0.155
BLK_HUMAN	Tyrosine-protein kinase Blk	5	3	0	0	2.259	0.123	0.148	0.193	0.154
CD4_HUMAN	T-cell surface glycoprotein CD4	3	1	0	0	1.306	0.062	0.213	0.187	0.154
MSH3_HUMAN	DNA mismatch repair protein Msh3	3	2	0	0	1.664	0.104	0.169	0.19	0.154
RXRA_HUMAN	Retinoic acid receptor RXR-alpha	6	1	0	0	1.765	0.093	0.192	0.178	0.154
TAF1_HUMAN	Transcription initiation factor TFIID subunit 1	2	1	0	1	2.068	0.119	0.132	0.213	0.154
1433Z_HUMAN	14-3-3 protein zeta/delta	65	11	0	1	2.994	0.154	0.082	0.223	0.153
CSN2_HUMAN	COP9 signalosome complex subunit 2	3	2	0	0	1.596	0.089	0.175	0.195	0.153
RD23A_HUMAN	UV excision repair protein RAD23 homolog A	14	2	0	0	2.111	0.131	0.117	0.212	0.153
APOA4_HUMAN	Apolipoprotein A-IV	1	0	0	0	2.331	0.174	0.151	0.129	0.152
LCK_HUMAN	Tyrosine-protein kinase Lck	22	2	0	0	2.294	0.133	0.128	0.195	0.152
AKT2_HUMAN	RAC-beta serine/threonine-protein kinase	3	1	0	0	1.671	0.107	0.135	0.212	0.151
ARGI1_HUMAN	Arginase-1	0	0	1	0	1.16	0.057	0.288	0.108	0.151
DCR1B_HUMAN	5' exonuclease Apollo	1	1	0	0	2.026	0.151	0.117	0.184	0.151
PLAK_HUMAN	Junction plakoglobin	9	2	0	0	2.221	0.144	0.106	0.203	0.151
SDCB1_HUMAN	Syntenin-1	127	1	0	0	1.164	0.062	0.194	0.196	0.151
E2F4_HUMAN	Transcription factor E2F4	2	1	0	0	1.673	0.105	0.177	0.167	0.15
NIPBL_HUMAN	Nipped-B-like protein	0	0	0	0	1.805	0.108	0.173	0.169	0.15
PTN22_HUMAN	Tyrosine-protein phosphatase non-receptor type 22	8	2	0	0	1.759	0.113	0.139	0.199	0.15
BRAT1_HUMAN	BRCA1-associated ATM activator 1	2	2	0	0	1.744	0.109	0.115	0.223	0.149
CTGF_HUMAN	Connective tissue growth factor	1	0	1	1	2.377	0.129	0.176	0.142	0.149
FHL2_HUMAN	Four and a half LIM domains protein 2	29	3	0	0	2.157	0.13	0.134	0.182	0.149
FLNA_HUMAN	Filamin-A	12	1	0	0	1.587	0.075	0.168	0.205	0.149
FOSL2_HUMAN	Fos-related antigen 2	10	4	0	0	1.461	0.074	0.168	0.207	0.149
NAC1_HUMAN	Sodium/calcium exchanger 1	0	0	0	0	1.806	0.096	0.217	0.134	0.149
CEBPG_HUMAN	CCAAT/enhancer-binding protein gamma	8	3	0	0	2.074	0.128	0.137	0.177	0.148
ITB2_HUMAN	Integrin beta-2	4	1	1	0	1.512	0.09	0.169	0.182	0.147
PHB_HUMAN	Prohibitin	3	1	0	0	1.949	0.145	0.112	0.185	0.147
SNW1_HUMAN	SNW domain-containing protein 1	28	2	0	0	2.112	0.142	0.114	0.183	0.146
STK4_HUMAN	Serine/threonine-protein kinase 4	16	2	0	0	2.098	0.124	0.127	0.188	0.146
4EBP1_HUMAN	Eukaryotic translation initiation factor 4E-binding protein 1	6	1	0	0	0.982	0.052	0.228	0.157	0.145
IBP5_HUMAN	Insulin-like growth factor-binding protein 5	0	0	1	0	2.939	0.205	0.14	0.09	0.145
THA_HUMAN	Thyroid hormone receptor alpha	4	1	0	0	1.618	0.078	0.187	0.17	0.145
CP1B1_HUMAN	Cytochrome P450 1B1	0	0	0	0	1.387	0.074	0.245	0.112	0.144
EGF_HUMAN	Pro-epidermal growth factor	1	1	0	1	1.191	0.059	0.18	0.194	0.144
KPCA_HUMAN	Protein kinase C alpha type	4	1	0	1	2.056	0.109	0.143	0.18	0.144
NU3M_HUMAN	NADH-ubiquinone oxidoreductase chain 3	1	1	0	0	0.804	0.046	0.216	0.169	0.144
PIN1_HUMAN	Peptidyl-prolyl cis-trans isomerase NIMA-interacting 1	55	1	0	1	1.712	0.078	0.141	0.213	0.144
RA51C_HUMAN	DNA repair protein RAD51 homolog 3	7	1	0	0	1.519	0.082	0.134	0.217	0.144
IMPCT_HUMAN	Protein IMPACT	0	0	0	0	1.133	0.057	0.243	0.13	0.143
LAT_HUMAN	Linker for activation of T-cells family member 1	7	4	0	0	2.03	0.111	0.104	0.214	0.143
NCOR2_HUMAN	Nuclear receptor corepressor 2	7	3	0	1	1.777	0.097	0.124	0.21	0.143
RPGF1_HUMAN	Rap guanine nucleotide exchange factor 1	7	2	0	0	1.648	0.087	0.145	0.196	0.143
CDK6_HUMAN	Cyclin-dependent kinase 6	9	2	0	0	2.139	0.128	0.132	0.166	0.142
MCM7_HUMAN	DNA replication licensing factor MCM7	24	2	0	0	1.462	0.081	0.156	0.188	0.142
NR2E3_HUMAN	Photoreceptor-specific nuclear receptor	11	4	0	0	2.019	0.118	0.106	0.202	0.142
PENK_HUMAN	Proenkephalin-A	1	0	1	0	1.484	0.082	0.24	0.106	0.142
TP53B_HUMAN	Tumor suppressor p53-binding protein 1	8	2	0	1	1.99	0.124	0.115	0.187	0.142
CBX4_HUMAN	E3 SUMO-protein ligase CBX4	5	2	0	0	1.082	0.046	0.223	0.153	0.141
DDX5_HUMAN	Probable ATP-dependent RNA helicase DDX5	12	4	0	0	1.513	0.087	0.124	0.211	0.141
E2AK2_HUMAN	Interferon-induced, double-stranded RNA-activated protein kinase	16	1	0	0	1.119	0.054	0.21	0.158	0.141
LTBP4_HUMAN	Latent-transforming growth factor beta-binding protein 4	2	1	0	0	1.3	0.072	0.208	0.143	0.141
PITX2_HUMAN	Pituitary homeobox 2	2	1	0	0	0.774	0.042	0.27	0.11	0.141
PSA3_HUMAN	Proteasome subunit alpha type-3	56	2	0	0	1.824	0.117	0.108	0.199	0.141
PTN12_HUMAN	Tyrosine-protein phosphatase non-receptor type 12	7	4	0	0	1.787	0.101	0.12	0.201	0.141
ARI1A_HUMAN	AT-rich interactive domain-containing protein 1A	3	1	0	0	0.913	0.057	0.228	0.135	0.14
BBC3_HUMAN	Bcl-2-binding component 3	3	1	0	0	1.36	0.073	0.119	0.227	0.14
ERRFI_HUMAN	ERBB receptor feedback inhibitor 1	5	3	0	0	1.943	0.12	0.096	0.203	0.14
NUP62_HUMAN	Nuclear pore glycoprotein p62	37	1	1	0	0.499	0.031	0.257	0.131	0.14
PPIF_HUMAN	Peptidyl-prolyl cis-trans isomerase F, mitochondrial	4	1	0	0	1.172	0.056	0.2	0.163	0.14
REL_HUMAN	Proto-oncogene c-Rel	136	5	0	0	2.188	0.104	0.141	0.174	0.14
SHC3_HUMAN	SHC-transforming protein 3	7	2	0	0	1.334	0.062	0.15	0.21	0.14
SPT5H_HUMAN	Transcription elongation factor SPT5	5	2	0	0	1.352	0.074	0.189	0.154	0.139
UCP3_HUMAN	Mitochondrial uncoupling protein 3	0	0	1	1	1.125	0.047	0.241	0.129	0.139
XRCC3_HUMAN	DNA repair protein XRCC3	4	1	0	0	1.519	0.082	0.131	0.203	0.139
EF2_HUMAN	Elongation factor 2	0	0	1	1	1.668	0.096	0.217	0.101	0.138
HDGR2_HUMAN	Hepatoma-derived growth factor-related protein 2	1	1	0	0	-1.706	0.004	0.224	0.182	0.137
KAPCA_HUMAN	cAMP-dependent protein kinase catalytic subunit alpha	7	1	0	0	1.992	0.125	0.088	0.198	0.137
LMNA_HUMAN	Prelamin-A/C	8	2	0	1	2.1	0.117	0.12	0.175	0.137
UBQL2_HUMAN	Ubiquilin-2	19	2	0	0	1.251	0.07	0.145	0.196	0.137
FRDA_HUMAN	Frataxin, mitochondrial	0	0	0	0	1.834	0.094	0.165	0.147	0.136
GCH1_HUMAN	GTP cyclohydrolase 1	2	1	0	0	1.053	0.044	0.213	0.151	0.136
PALB2_HUMAN	Partner and localizer of BRCA2	5	2	0	0	1.721	0.089	0.137	0.181	0.136
PDIA1_HUMAN	Protein disulfide-isomerase	4	0	0	0	2.044	0.116	0.159	0.131	0.136
RL40_HUMAN	Ubiquitin-60S ribosomal protein L40	2	0	0	0	1.665	0.099	0.134	0.175	0.136
TISB_HUMAN	mRNA decay activator protein ZFP36L1 {ECO:0000305}	1	1	0	0	1.857	0.121	0.099	0.188	0.136
GAS6_HUMAN	Growth arrest-specific protein 6	1	0	0	0	2.037	0.124	0.148	0.134	0.135
SP100_HUMAN	Nuclear autoantigen Sp-100	12	1	0	0	1.648	0.108	0.118	0.178	0.135
SSR2_HUMAN	Somatostatin receptor type 2	2	2	0	0	1.235	0.065	0.2	0.14	0.135
VGFR3_HUMAN	Vascular endothelial growth factor receptor 3	3	0	0	0	2	0.116	0.167	0.123	0.135
GATA3_HUMAN	Trans-acting T-cell-specific transcription factor GATA-3	4	0	0	0	2.211	0.142	0.137	0.125	0.134
LOX12_HUMAN	Arachidonate 12-lipoxygenase, 12S-type	2	1	1	0	1.726	0.101	0.112	0.188	0.134
NUCL_HUMAN	Nucleolin	10	3	0	0	2.106	0.155	0.094	0.152	0.134
PPM1D_HUMAN	Protein phosphatase 1D	2	2	0	1	1.307	0.058	0.174	0.169	0.134
RBBP7_HUMAN	Histone-binding protein RBBP7	7	2	0	0	1.919	0.115	0.109	0.18	0.134
RS27A_HUMAN	Ubiquitin-40S ribosomal protein S27a	2	0	0	0	1.831	0.102	0.137	0.163	0.134
ERCC2_HUMAN	TFIIH basal transcription factor complex helicase XPD subunit	2	0	1	1	1.977	0.116	0.16	0.122	0.133
HEPC_HUMAN	Hepcidin	0	0	1	0	2.001	0.121	0.134	0.145	0.133
ITB1_HUMAN	Integrin beta-1	10	1	0	0	1.399	0.076	0.124	0.199	0.133
NGF_HUMAN	Beta-nerve growth factor	3	1	0	1	1.715	0.077	0.156	0.166	0.133
RECQ4_HUMAN	ATP-dependent DNA helicase Q4	1	1	0	1	2.017	0.099	0.108	0.192	0.133
TFDP1_HUMAN	Transcription factor Dp-1	6	2	0	1	2.075	0.131	0.099	0.169	0.133
CAF1A_HUMAN	Chromatin assembly factor 1 subunit A	10	2	0	0	0.988	0.048	0.19	0.159	0.132
NFKB2_HUMAN	Nuclear factor NF-kappa-B p100 subunit	5	2	1	1	1.549	0.066	0.171	0.158	0.132
RA51D_HUMAN	DNA repair protein RAD51 homolog 4	16	1	0	0	1.63	0.092	0.123	0.182	0.132
AIF1_HUMAN	Allograft inflammatory factor 1	0	0	0	0	1.13	0.067	0.229	0.097	0.131
ASXL1_HUMAN	Putative Polycomb group protein ASXL1	7	2	0	0	2.185	0.122	0.11	0.162	0.131
ATX3_HUMAN	Ataxin-3	5	1	0	0	1.33	0.069	0.142	0.179	0.13
HAX1_HUMAN	HCLS1-associated protein X-1	4	1	0	0	1.404	0.081	0.157	0.153	0.13
HMGA1_HUMAN	High mobility group protein HMG-I/HMG-Y	0	0	1	0	1.357	0.079	0.181	0.13	0.13
NR4A1_HUMAN	Nuclear receptor subfamily 4 group A member 1	14	3	0	0	2.106	0.15	0.092	0.149	0.13
NRG1_HUMAN	Pro-neuregulin-1, membrane-bound isoform	0	0	0	1	2.093	0.089	0.151	0.151	0.13
TIGAR_HUMAN	Fructose-2,6-bisphosphatase TIGAR {ECO:0000305}	0	0	0	0	0.91	0.053	0.18	0.157	0.13
DVL1_HUMAN	Segment polarity protein dishevelled homolog DVL-1	6	2	0	0	1.552	0.078	0.11	0.2	0.129
HBB_HUMAN	Hemoglobin subunit beta	2	0	0	0	1.323	0.067	0.241	0.077	0.129
PCGF2_HUMAN	Polycomb group RING finger protein 2	9	0	0	0	1.094	0.054	0.242	0.09	0.129
BAIP2_HUMAN	Brain-specific angiogenesis inhibitor 1-associated protein 2	8	2	0	0	1.926	0.1	0.111	0.172	0.128
EPHB1_HUMAN	Ephrin type-B receptor 1	3	1	0	0	1.196	0.052	0.171	0.162	0.128
FES_HUMAN	Tyrosine-protein kinase Fes/Fps	5	2	0	0	1.835	0.084	0.142	0.158	0.128
GATA4_HUMAN	Transcription factor GATA-4	1	0	0	0	1.539	0.086	0.183	0.116	0.128
MYOD1_HUMAN	Myoblast determination protein 1	0	0	0	0	1.446	0.082	0.187	0.114	0.128
S10A1_HUMAN	Protein S100-A1	6	3	0	0	1.593	0.087	0.112	0.185	0.128
WNT11_HUMAN	Protein Wnt-11	3	0	0	0	1.953	0.125	0.142	0.118	0.128
SET_HUMAN	Protein SET	12	3	0	0	1.77	0.083	0.127	0.171	0.127
TF2H1_HUMAN	General transcription factor IIH subunit 1	3	1	0	0	0.494	0.044	0.198	0.139	0.127
ALDR_HUMAN	Aldose reductase	0	0	0	0	1.952	0.102	0.14	0.135	0.126
DNJA3_HUMAN	DnaJ homolog subfamily A member 3, mitochondrial	4	1	1	0	1.849	0.1	0.102	0.178	0.126
IBP1_HUMAN	Insulin-like growth factor-binding protein 1	0	0	1	0	2.401	0.147	0.163	0.069	0.126
MYOG_HUMAN	Myogenin	11	1	0	0	1.312	0.079	0.157	0.143	0.126
NDUAD_HUMAN	NADH dehydrogenase [ubiquinone] 1 alpha subcomplex subunit 13	2	1	0	0	1.352	0.078	0.128	0.171	0.126
RASK_HUMAN	GTPase KRas	1	0	0	0	2.126	0.112	0.115	0.15	0.126
SOCS1_HUMAN	Suppressor of cytokine signaling 1	4	2	0	0	1.711	0.102	0.11	0.166	0.126
TANK_HUMAN	TRAF family member-associated NF-kappa-B activator	11	2	0	0	1.52	0.092	0.094	0.192	0.126
ABCA1_HUMAN	ATP-binding cassette sub-family A member 1	7	1	0	0	1.207	0.07	0.159	0.147	0.125
AT132_HUMAN	Probable cation-transporting ATPase 13A2	7	1	0	0	0.829	0.045	0.199	0.13	0.125
FOXP3_HUMAN	Forkhead box protein P3	6	2	0	0	2.116	0.118	0.093	0.163	0.125
PDCD4_HUMAN	Programmed cell death protein 4	7	2	1	0	0.999	0.043	0.161	0.17	0.125
XPC_HUMAN	DNA repair protein complementing XP-C cells	4	1	0	0	1.596	0.102	0.092	0.181	0.125
APC_HUMAN	Adenomatous polyposis coli protein	11	2	0	0	1.305	0.063	0.122	0.189	0.124
ASC_HUMAN	Apoptosis-associated speck-like protein containing a CARD	7	1	0	0	1.556	0.096	0.106	0.169	0.124
CD38_HUMAN	ADP-ribosyl cyclase/cyclic ADP-ribose hydrolase 1	0	0	0	0	1.692	0.074	0.156	0.142	0.124
E2AK3_HUMAN	Eukaryotic translation initiation factor 2-alpha kinase 3	1	0	0	0	1.774	0.087	0.137	0.149	0.124
G3P_HUMAN	Glyceraldehyde-3-phosphate dehydrogenase	8	2	0	0	1.695	0.092	0.111	0.17	0.124
NCOA3_HUMAN	Nuclear receptor coactivator 3	10	4	0	0	1.64	0.098	0.093	0.182	0.124
NSD2_HUMAN	Histone-lysine N-methyltransferase NSD2	1	1	0	0	0.867	0.047	0.18	0.146	0.124
NTRK3_HUMAN	NT-3 growth factor receptor	1	0	0	0	1.947	0.122	0.121	0.128	0.124
PTN6_HUMAN	Tyrosine-protein phosphatase non-receptor type 6	16	2	0	0	2.02	0.104	0.108	0.161	0.124
BRE1A_HUMAN	E3 ubiquitin-protein ligase BRE1A	6	2	0	0	1.136	0.065	0.156	0.148	0.123
H33_HUMAN	Histone H3.3	6	0	0	0	1.558	0.078	0.178	0.112	0.123
HGF_HUMAN	Hepatocyte growth factor	1	0	0	0	1.814	0.103	0.129	0.138	0.123
HMDH_HUMAN	3-hydroxy-3-methylglutaryl-coenzyme A reductase	1	0	1	0	1.567	0.056	0.172	0.14	0.123
JIP1_HUMAN	C-Jun-amino-terminal kinase-interacting protein 1	5	3	0	0	1.159	0.052	0.135	0.183	0.123
RNF8_HUMAN	E3 ubiquitin-protein ligase RNF8 {ECO:0000255|HAMAP-Rule:MF_03067}	10	0	0	0	1.505	0.076	0.137	0.156	0.123
ASPP2_HUMAN	Apoptosis-stimulating of p53 protein 2	12	7	0	0	2.226	0.116	0.072	0.179	0.122
EHMT2_HUMAN	Histone-lysine N-methyltransferase EHMT2	14	1	0	0	0.234	0.025	0.245	0.096	0.122
PHB2_HUMAN	Prohibitin-2	1	1	0	0	1.341	0.07	0.134	0.162	0.122
RBCC1_HUMAN	RB1-inducible coiled-coil protein 1	5	0	0	0	1.616	0.074	0.158	0.133	0.122
RBTN2_HUMAN	Rhombotin-2	60	3	0	0	1.871	0.125	0.092	0.149	0.122
ACACA_HUMAN	Acetyl-CoA carboxylase 1	3	2	0	0	1.79	0.113	0.086	0.164	0.121
CXL10_HUMAN	C-X-C motif chemokine 10	1	0	0	0	1.889	0.129	0.117	0.118	0.121
ILK_HUMAN	Integrin-linked protein kinase	10	1	1	0	1.418	0.073	0.121	0.17	0.121
NOX5_HUMAN	NADPH oxidase 5	0	0	0	0	0.738	0.04	0.249	0.075	0.121
OGT1_HUMAN	UDP-N-acetylglucosamine--peptide N-acetylglucosaminyltransferase 110 kDa subunit	12	1	0	0	0.566	0.033	0.166	0.165	0.121
PDGFC_HUMAN	Platelet-derived growth factor C	1	1	0	0	1.786	0.114	0.1	0.149	0.121
PDGFD_HUMAN	Platelet-derived growth factor D	0	0	0	0	2.065	0.126	0.131	0.107	0.121
TERT_HUMAN	Telomerase reverse transcriptase	3	0	1	1	2.369	0.128	0.102	0.132	0.121
CPSM_HUMAN	Carbamoyl-phosphate synthase [ammonia], mitochondrial	3	1	0	0	0.974	0.049	0.174	0.137	0.12
FADD_HUMAN	FAS-associated death domain protein	11	1	0	0	1.78	0.103	0.082	0.176	0.12
PKHA1_HUMAN	Pleckstrin homology domain-containing family A member 1	2	0	0	0	1.945	0.102	0.125	0.134	0.12
PLK3_HUMAN	Serine/threonine-protein kinase PLK3	3	0	0	0	1.564	0.089	0.144	0.128	0.12
SHC2_HUMAN	SHC-transforming protein 2	4	2	0	0	1.168	0.063	0.115	0.183	0.12
STK25_HUMAN	Serine/threonine-protein kinase 25	8	1	0	0	0.711	0.041	0.216	0.101	0.12
EGLN2_HUMAN	Egl nine homolog 2	1	1	0	0	1.225	0.063	0.103	0.192	0.119
HDAC7_HUMAN	Histone deacetylase 7	4	2	0	0	0.939	0.044	0.17	0.144	0.119
PRDX3_HUMAN	Thioredoxin-dependent peroxide reductase, mitochondrial	2	0	0	0	1.835	0.093	0.13	0.134	0.119
TNKS2_HUMAN	Tankyrase-2	10	1	0	0	1.303	0.073	0.096	0.189	0.119
UBC9_HUMAN	SUMO-conjugating enzyme UBC9	26	2	0	1	1.677	0.095	0.101	0.161	0.119
IL24_HUMAN	Interleukin-24	4	4	0	0	1.573	0.104	0.084	0.165	0.118
KAT2A_HUMAN	Histone acetyltransferase KAT2A	2	0	0	0	1.257	0.063	0.175	0.118	0.118
PK3CB_HUMAN	Phosphatidylinositol 4,5-bisphosphate 3-kinase catalytic subunit beta isoform	3	1	0	1	1.013	0.04	0.133	0.18	0.118
MP2K7_HUMAN	Dual specificity mitogen-activated protein kinase kinase 7	5	1	0	0	1.588	0.09	0.094	0.167	0.117
BCAR1_HUMAN	Breast cancer anti-estrogen resistance protein 1	11	2	0	0	1.392	0.069	0.114	0.164	0.116
BTG2_HUMAN	Protein BTG2	3	1	0	0	1.11	0.054	0.115	0.177	0.116
DDB2_HUMAN	DNA damage-binding protein 2	3	1	0	0	1.436	0.089	0.086	0.172	0.116
MYB_HUMAN	Transcriptional activator Myb	5	1	0	0	0.913	0.06	0.161	0.128	0.116
PA2G4_HUMAN	Proliferation-associated protein 2G4	3	2	0	0	1.312	0.069	0.131	0.148	0.116
STA5B_HUMAN	Signal transducer and activator of transcription 5B	2	0	0	1	2.172	0.114	0.116	0.117	0.116
UBQL1_HUMAN	Ubiquilin-1	74	1	0	0	1.219	0.068	0.101	0.179	0.116
CASP2_HUMAN	Caspase-2	2	1	1	0	1.294	0.08	0.073	0.193	0.115
H2AY_HUMAN	Core histone macro-H2A.1	3	2	0	0	0.57	0.031	0.178	0.136	0.115
RUVB2_HUMAN	RuvB-like 2	5	0	0	0	1.346	0.079	0.146	0.119	0.115
SPHK1_HUMAN	Sphingosine kinase 1	5	1	0	0	1.471	0.072	0.119	0.155	0.115
EGLN_HUMAN	Endoglin	3	1	1	0	1.583	0.096	0.111	0.133	0.114
PIAS1_HUMAN	E3 SUMO-protein ligase PIAS1	4	1	0	0	1.486	0.073	0.112	0.157	0.114
SYVN1_HUMAN	E3 ubiquitin-protein ligase synoviolin	2	1	0	0	1.359	0.058	0.118	0.167	0.114
IRAK1_HUMAN	Interleukin-1 receptor-associated kinase 1	9	1	1	0	1.643	0.097	0.094	0.149	0.113
NGAL_HUMAN	Neutrophil gelatinase-associated lipocalin	0	0	0	0	0.838	0.042	0.222	0.076	0.113
SFRP2_HUMAN	Secreted frizzled-related protein 2	0	0	0	0	1.376	0.064	0.153	0.122	0.113
ABI1_HUMAN	Abl interactor 1	12	3	0	0	1.242	0.061	0.112	0.162	0.112
NMDZ1_HUMAN	Glutamate receptor ionotropic, NMDA 1	0	0	0	0	2.211	0.122	0.085	0.128	0.112
PCSK9_HUMAN	Proprotein convertase subtilisin/kexin type 9	3	0	0	0	1.716	0.093	0.135	0.108	0.112
ASF1A_HUMAN	Histone chaperone ASF1A	5	1	0	0	0.944	0.054	0.147	0.131	0.111
CH60_HUMAN	60 kDa heat shock protein, mitochondrial	12	1	0	1	1.74	0.083	0.087	0.163	0.111
IKZF3_HUMAN	Zinc finger protein Aiolos	61	3	0	0	1.561	0.094	0.093	0.146	0.111
NFAC2_HUMAN	Nuclear factor of activated T-cells, cytoplasmic 2	3	1	0	0	0.839	0.049	0.153	0.132	0.111
OTUB1_HUMAN	Ubiquitin thioesterase OTUB1	11	2	0	0	1.208	0.058	0.112	0.164	0.111
P55G_HUMAN	Phosphatidylinositol 3-kinase regulatory subunit gamma	29	7	0	0	1.798	0.075	0.078	0.18	0.111
PNPT1_HUMAN	Polyribonucleotide nucleotidyltransferase 1, mitochondrial	0	0	0	0	1.256	0.07	0.151	0.113	0.111
PTN2_HUMAN	Tyrosine-protein phosphatase non-receptor type 2	1	1	0	0	1.193	0.052	0.11	0.172	0.111
SETB1_HUMAN	Histone-lysine N-methyltransferase SETDB1	4	1	0	0	0.006	0.022	0.232	0.08	0.111
SH22A_HUMAN	SH2 domain-containing protein 2A	14	3	0	0	1.242	0.06	0.113	0.161	0.111
STA5A_HUMAN	Signal transducer and activator of transcription 5A	3	2	0	1	1.387	0.055	0.115	0.162	0.111
VNN1_HUMAN	Pantetheinase	0	0	0	0	0.82	0.035	0.213	0.086	0.111
MIF_HUMAN	Macrophage migration inhibitory factor	0	0	1	1	2.241	0.112	0.09	0.127	0.11
TIRAP_HUMAN	Toll/interleukin-1 receptor domain-containing adapter protein	10	1	0	0	1.488	0.088	0.09	0.152	0.11
BCL6_HUMAN	B-cell lymphoma 6 protein	11	0	0	0	1.389	0.072	0.153	0.1	0.109
DYN1_HUMAN	Dynamin-1	8	2	0	0	1.003	0.048	0.121	0.157	0.109
ERG_HUMAN	Transcriptional regulator ERG	2	2	0	0	0.802	0.046	0.158	0.123	0.109
FKB1B_HUMAN	Peptidyl-prolyl cis-trans isomerase FKBP1B	6	0	0	0	0.607	0.027	0.236	0.065	0.109
PDC10_HUMAN	Programmed cell death protein 10	7	0	0	0	1.586	0.068	0.151	0.107	0.109
PR15B_HUMAN	Protein phosphatase 1 regulatory subunit 15B	1	1	0	0	0.2	0.025	0.196	0.107	0.109
PTPRK_HUMAN	Receptor-type tyrosine-protein phosphatase kappa	3	1	0	0	0.815	0.047	0.144	0.135	0.109
TIE2_HUMAN	Angiopoietin-1 receptor	7	0	0	0	2.106	0.106	0.092	0.13	0.109
VAV_HUMAN	Proto-oncogene vav	9	2	0	0	1.398	0.054	0.11	0.163	0.109
ZNHI1_HUMAN	Zinc finger HIT domain-containing protein 1	7	2	0	0	0.639	0.036	0.155	0.136	0.109
ADML_HUMAN	ADM	0	0	1	0	1.866	0.11	0.099	0.116	0.108
AQP1_HUMAN	Aquaporin-1	30	0	0	0	1.717	0.082	0.116	0.125	0.108
CCR7_HUMAN	C-C chemokine receptor type 7	0	0	0	0	1.715	0.086	0.139	0.1	0.108
DMC1_HUMAN	Meiotic recombination protein DMC1/LIM15 homolog	7	1	0	0	1.093	0.056	0.107	0.16	0.108
DP13A_HUMAN	DCC-interacting protein 13-alpha	20	4	0	0	0.873	0.045	0.1	0.179	0.108
KPCZ_HUMAN	Protein kinase C zeta type	12	1	0	0	1.533	0.071	0.12	0.132	0.108
LRRK1_HUMAN	Leucine-rich repeat serine/threonine-protein kinase 1	5	2	0	0	1.625	0.089	0.087	0.146	0.108
MP2K5_HUMAN	Dual specificity mitogen-activated protein kinase kinase 5	3	1	0	0	1.329	0.08	0.106	0.139	0.108
NFAC1_HUMAN	Nuclear factor of activated T-cells, cytoplasmic 1	7	3	0	0	1.389	0.075	0.094	0.155	0.108
UHRF2_HUMAN	E3 ubiquitin-protein ligase UHRF2	7	3	0	0	1.427	0.068	0.101	0.156	0.108
CSN4_HUMAN	COP9 signalosome complex subunit 4	5	2	0	0	1.099	0.054	0.116	0.15	0.107
FOXC2_HUMAN	Forkhead box protein C2	3	0	0	0	1.716	0.075	0.148	0.098	0.107
GRB7_HUMAN	Growth factor receptor-bound protein 7	13	4	0	0	1.039	0.05	0.104	0.166	0.107
IASPP_HUMAN	RelA-associated inhibitor	5	3	0	0	1.627	0.077	0.086	0.158	0.107
RIR2B_HUMAN	Ribonucleoside-diphosphate reductase subunit M2 B	2	0	0	0	1.275	0.061	0.14	0.12	0.107
SPY2_HUMAN	Protein sprouty homolog 2	50	2	0	0	1.338	0.07	0.099	0.153	0.107
TAL1_HUMAN	T-cell acute lymphocytic leukemia protein 1	3	1	0	0	0.854	0.041	0.145	0.134	0.107
BNI3L_HUMAN	BCL2/adenovirus E1B 19 kDa protein-interacting protein 3-like	10	1	0	0	1.44	0.085	0.084	0.151	0.106
DNM3A_HUMAN	DNA (cytosine-5)-methyltransferase 3A	8	0	1	0	1.105	0.048	0.17	0.099	0.106
FGF10_HUMAN	Fibroblast growth factor 10	1	0	0	0	1.995	0.089	0.112	0.116	0.106
PTHY_HUMAN	Parathyroid hormone	0	0	0	0	1.642	0.07	0.151	0.098	0.106
PTN3_HUMAN	Tyrosine-protein phosphatase non-receptor type 3	9	2	0	0	1.221	0.052	0.098	0.168	0.106
VHL_HUMAN	Von Hippel-Lindau disease tumor suppressor	10	1	0	0	1.734	0.1	0.079	0.141	0.106
WNT4_HUMAN	Protein Wnt-4	0	0	0	0	1.899	0.106	0.109	0.102	0.106
BARD1_HUMAN	BRCA1-associated RING domain protein 1	14	1	0	0	1.204	0.053	0.11	0.151	0.105
DDB1_HUMAN	DNA damage-binding protein 1	10	0	0	0	2.049	0.116	0.063	0.134	0.105
EPOR_HUMAN	Erythropoietin receptor	6	3	0	1	1.465	0.07	0.095	0.151	0.105
FGF21_HUMAN	Fibroblast growth factor 21	1	0	0	1	1.281	0.052	0.158	0.106	0.105
FMR1_HUMAN	Synaptic functional regulator FMR1 {ECO:0000305}	2	0	0	0	1.346	0.063	0.119	0.134	0.105
RGN_HUMAN	Regucalcin	0	0	1	1	0.771	0.024	0.179	0.112	0.105
SHC4_HUMAN	SHC-transforming protein 4	3	2	0	0	0.946	0.049	0.113	0.152	0.105
SLIB_HUMAN	Somatoliberin	0	0	0	1	2.505	0.095	0.149	0.072	0.105
SPRE1_HUMAN	Sprouty-related, EVH1 domain-containing protein 1	3	1	0	0	0.452	0.027	0.135	0.153	0.105
STAG1_HUMAN	Cohesin subunit SA-1	4	1	0	0	-0.352	0.016	0.199	0.1	0.105
WASL_HUMAN	Neural Wiskott-Aldrich syndrome protein	13	2	0	0	1.398	0.051	0.112	0.152	0.105
ATRX_HUMAN	Transcriptional regulator ATRX	4	0	0	0	1.567	0.087	0.124	0.101	0.104
FKBP8_HUMAN	Peptidyl-prolyl cis-trans isomerase FKBP8	5	2	0	0	1.205	0.059	0.116	0.138	0.104
GOGA2_HUMAN	Golgin subfamily A member 2	201	2	0	0	0.88	0.048	0.097	0.165	0.104
MBD2_HUMAN	Methyl-CpG-binding domain protein 2	0	0	1	0	1.105	0.051	0.166	0.094	0.104
PHLD_HUMAN	Phosphatidylinositol-glycan-specific phospholipase D	0	0	0	0	1.848	0.105	0.071	0.136	0.104
PRLR_HUMAN	Prolactin receptor	1	1	0	0	1.193	0.063	0.107	0.142	0.104
PTPRC_HUMAN	Receptor-type tyrosine-protein phosphatase C	7	2	0	0	1.715	0.084	0.079	0.15	0.104
SUH_HUMAN	Recombining binding protein suppressor of hairless	8	1	0	0	1.144	0.068	0.133	0.109	0.104
VDR_HUMAN	Vitamin D3 receptor	6	2	0	0	1.7	0.091	0.084	0.136	0.104
H31T_HUMAN	Histone H3.1t	4	1	0	0	1.189	0.062	0.115	0.132	0.103
KAT5_HUMAN	Histone acetyltransferase KAT5	35	1	0	0	1.115	0.065	0.088	0.155	0.103
MDC1_HUMAN	Mediator of DNA damage checkpoint protein 1	4	3	0	0	1.279	0.068	0.089	0.151	0.103
PLGF_HUMAN	Placenta growth factor	1	1	0	0	1.333	0.068	0.103	0.138	0.103
SKP2_HUMAN	S-phase kinase-associated protein 2	12	4	0	0	1.443	0.083	0.075	0.152	0.103
TOPB1_HUMAN	DNA topoisomerase 2-binding protein 1	4	2	0	0	1.462	0.079	0.088	0.144	0.103
DHX30_HUMAN	Putative ATP-dependent RNA helicase DHX30	14	4	0	0	0.558	0.032	0.129	0.145	0.102
EF1A1_HUMAN	Elongation factor 1-alpha 1	7	2	0	1	1.508	0.075	0.097	0.136	0.102
NRAM2_HUMAN	Natural resistance-associated macrophage protein 2	0	0	0	0	1.734	0.1	0.085	0.121	0.102
RAGP1_HUMAN	Ran GTPase-activating protein 1	2	2	0	0	1.165	0.069	0.106	0.132	0.102
DDX11_HUMAN	ATP-dependent DNA helicase DDX11 {ECO:0000305}	0	0	0	0	0.958	0.046	0.158	0.099	0.101
EPHA2_HUMAN	Ephrin type-A receptor 2	4	1	0	0	0.977	0.051	0.114	0.137	0.101
FGF23_HUMAN	Fibroblast growth factor 23	0	0	0	1	1.567	0.07	0.128	0.104	0.101
IFNG_HUMAN	Interferon gamma	0	0	0	0	1.534	0.085	0.124	0.096	0.101
LEPR_HUMAN	Leptin receptor	1	1	0	1	1.298	0.052	0.117	0.132	0.101
NT2NL_HUMAN	Notch homolog 2 N-terminal-like protein	196	4	0	0	1.194	0.06	0.086	0.157	0.101
PO3F2_HUMAN	POU domain, class 3, transcription factor 2	4	2	0	0	1.514	0.083	0.093	0.126	0.101
PSMD3_HUMAN	26S proteasome non-ATPase regulatory subunit 3	5	1	0	0	1.353	0.078	0.086	0.138	0.101
GNL3_HUMAN	Guanine nucleotide-binding protein-like 3	5	3	0	0	0.316	0.024	0.064	0.212	0.1
IDHC_HUMAN	Isocitrate dehydrogenase [NADP] cytoplasmic	0	0	0	0	1.34	0.064	0.146	0.09	0.1
NIF3L_HUMAN	NIF3-like protein 1 {ECO:0000305|PubMed:11124544}	28	3	0	0	1.32	0.077	0.079	0.144	0.1
NOC2L_HUMAN	Nucleolar complex protein 2 homolog	2	1	0	0	0.833	0.039	0.159	0.102	0.1
STX4_HUMAN	Syntaxin-4	25	1	0	0	0.552	0.029	0.178	0.093	0.1
APLF_HUMAN	Aprataxin and PNK-like factor	5	2	0	0	1.278	0.075	0.079	0.142	0.099
FGFR3_HUMAN	Fibroblast growth factor receptor 3	2	0	0	0	1.414	0.079	0.13	0.087	0.099
MPV17_HUMAN	Protein Mpv17	0	0	0	0	0.833	0.043	0.177	0.079	0.099
PTK6_HUMAN	Protein-tyrosine kinase 6	9	1	0	0	1.386	0.085	0.092	0.121	0.099
RACK1_HUMAN	Receptor of activated protein C kinase 1	14	0	0	0	1.777	0.097	0.066	0.134	0.099
RWDD3_HUMAN	RWD domain-containing protein 3	2	2	0	0	-0.612	0.01	0.08	0.207	0.099
BMPR2_HUMAN	Bone morphogenetic protein receptor type-2	2	0	0	0	1.613	0.085	0.11	0.097	0.098
ENOA_HUMAN	Alpha-enolase	4	2	0	0	1.276	0.054	0.104	0.137	0.098
M4K1_HUMAN	Mitogen-activated protein kinase kinase kinase kinase 1	9	3	0	0	1.071	0.054	0.1	0.139	0.098
MSH6_HUMAN	DNA mismatch repair protein Msh6 {ECO:0000250|UniProtKB:P54276}	1	0	0	0	1.658	0.105	0.074	0.114	0.098
RET_HUMAN	Proto-oncogene tyrosine-protein kinase receptor Ret	3	1	0	1	1.433	0.071	0.081	0.143	0.098
BC11B_HUMAN	B-cell lymphoma/leukemia 11B	3	2	0	0	1.105	0.053	0.102	0.136	0.097
CARM1_HUMAN	Histone-arginine methyltransferase CARM1	6	1	1	0	1.197	0.064	0.102	0.125	0.097
CYFP1_HUMAN	Cytoplasmic FMR1-interacting protein 1	2	0	0	0	1.967	0.112	0.066	0.115	0.097
HCLS1_HUMAN	Hematopoietic lineage cell-specific protein	3	1	0	0	1.499	0.086	0.071	0.135	0.097
KLOTB_HUMAN	Beta-klotho	1	1	0	0	0.338	0.03	0.154	0.108	0.097
OPTN_HUMAN	Optineurin	25	2	0	0	1.272	0.075	0.081	0.134	0.097
TLN1_HUMAN	Talin-1	4	2	0	0	1.652	0.088	0.078	0.124	0.097
UBE2N_HUMAN	Ubiquitin-conjugating enzyme E2 N	15	1	0	0	0.986	0.056	0.097	0.138	0.097
WNT1_HUMAN	Proto-oncogene Wnt-1	0	0	0	0	2.199	0.108	0.104	0.079	0.097
ZBT16_HUMAN	Zinc finger and BTB domain-containing protein 16	14	3	0	0	1.326	0.07	0.085	0.136	0.097
ANXA2_HUMAN	Annexin A2	4	1	0	0	1.535	0.078	0.087	0.124	0.096
ATPA_HUMAN	ATP synthase subunit alpha, mitochondrial	3	2	0	0	1.119	0.061	0.093	0.133	0.096
CAB39_HUMAN	Calcium-binding protein 39	7	1	0	0	1.27	0.083	0.068	0.138	0.096
ITF2_HUMAN	Transcription factor 4	120	4	0	0	1.026	0.057	0.08	0.149	0.096
KPCI_HUMAN	Protein kinase C iota type	13	2	0	0	1.319	0.064	0.098	0.126	0.096
MATK_HUMAN	Megakaryocyte-associated tyrosine-protein kinase	4	2	0	0	1.272	0.057	0.112	0.12	0.096
MTMR3_HUMAN	Myotubularin-related protein 3	2	1	0	0	-0.127	0.02	0.166	0.101	0.096
PAXI1_HUMAN	PAX-interacting protein 1	5	1	0	0	0.971	0.054	0.086	0.148	0.096
TPC2_HUMAN	Two pore calcium channel protein 2	3	1	0	0	0.19	0.021	0.163	0.105	0.096
TY3H_HUMAN	Tyrosine 3-monooxygenase	0	0	1	0	1.577	0.077	0.078	0.133	0.096
YBOX1_HUMAN	Nuclease-sensitive element-binding protein 1	6	1	0	0	0.892	0.046	0.125	0.116	0.096
BRE1B_HUMAN	E3 ubiquitin-protein ligase BRE1B	5	2	0	0	1.378	0.064	0.088	0.133	0.095
GSK3A_HUMAN	Glycogen synthase kinase-3 alpha	6	0	0	1	1.894	0.1	0.062	0.124	0.095
IL6RA_HUMAN	Interleukin-6 receptor subunit alpha	1	1	0	0	1.086	0.064	0.118	0.104	0.095
ITAV_HUMAN	Integrin alpha-V	2	0	0	0	1.379	0.062	0.112	0.112	0.095
JHD2C_HUMAN	Probable JmjC domain-containing histone demethylation protein 2C	1	1	0	0	0.521	0.031	0.144	0.109	0.095
NR4A2_HUMAN	Nuclear receptor subfamily 4 group A member 2	1	0	0	0	1.769	0.095	0.1	0.089	0.095
SEM1_HUMAN	26S proteasome complex subunit SEM1	2	1	0	0	0.884	0.052	0.082	0.152	0.095
TGBR3_HUMAN	Transforming growth factor beta receptor type 3	2	1	0	0	0.83	0.041	0.132	0.112	0.095
UBR5_HUMAN	E3 ubiquitin-protein ligase UBR5	3	2	0	0	0.975	0.048	0.104	0.133	0.095
YBOX3_HUMAN	Y-box-binding protein 3	0	0	0	0	1.948	0.103	0.064	0.117	0.095
APBB2_HUMAN	Amyloid beta A4 precursor protein-binding family B member 2	2	2	0	0	0.78	0.037	0.114	0.13	0.094
BANP_HUMAN	Protein BANP	57	2	0	0	0.991	0.054	0.094	0.135	0.094
CDC20_HUMAN	Cell division cycle protein 20 homolog	4	1	0	0	0.698	0.047	0.101	0.135	0.094
DDR1_HUMAN	Epithelial discoidin domain-containing receptor 1	2	1	0	0	0.838	0.042	0.113	0.126	0.094
ERN1_HUMAN	Serine/threonine-protein kinase/endoribonuclease IRE1	6	1	0	0	1.044	0.059	0.088	0.134	0.094
GATA1_HUMAN	Erythroid transcription factor	8	0	0	0	1.677	0.092	0.111	0.08	0.094
HMGB2_HUMAN	High mobility group protein B2	0	0	0	1	2.54	0.149	0.042	0.091	0.094
KCC2D_HUMAN	Calcium/calmodulin-dependent protein kinase type II subunit delta	9	0	0	0	1.969	0.117	0.061	0.104	0.094
OPRM_HUMAN	Mu-type opioid receptor	12	0	0	0	0.828	0.047	0.14	0.096	0.094
TPIS_HUMAN	Triosephosphate isomerase	2	2	0	0	0.921	0.047	0.09	0.145	0.094
CALR_HUMAN	Calreticulin	4	1	1	0	1.667	0.103	0.065	0.11	0.093
FOXH1_HUMAN	Forkhead box protein H1	6	2	0	0	1.334	0.069	0.086	0.124	0.093
H32_HUMAN	Histone H3.2	1	1	0	0	0.769	0.036	0.148	0.097	0.093
HMBX1_HUMAN	Homeobox-containing protein 1	46	2	0	0	1.4	0.071	0.081	0.127	0.093
KPCE_HUMAN	Protein kinase C epsilon type	3	1	0	0	1.26	0.074	0.064	0.142	0.093
MAGA2_HUMAN	Melanoma-associated antigen 2	9	2	1	0	1.409	0.084	0.069	0.127	0.093
MARK2_HUMAN	Serine/threonine-protein kinase MARK2	6	2	0	0	1.188	0.067	0.084	0.129	0.093
NOD2_HUMAN	Nucleotide-binding oligomerization domain-containing protein 2	10	0	0	0	1.285	0.054	0.124	0.102	0.093
NTRK2_HUMAN	BDNF/NT-3 growth factors receptor	0	0	0	0	1.798	0.105	0.077	0.095	0.093
POLH_HUMAN	DNA polymerase eta	3	1	0	0	1.146	0.055	0.074	0.152	0.093
RAC1_HUMAN	Ras-related C3 botulinum toxin substrate 1	32	0	0	0	1.523	0.077	0.1	0.103	0.093
SOX17_HUMAN	Transcription factor SOX-17	1	1	0	0	1.116	0.063	0.091	0.125	0.093
DHRS2_HUMAN	Dehydrogenase/reductase SDR family member 2, mitochondrial	1	0	0	0	1.436	0.067	0.107	0.102	0.092
EPS8_HUMAN	Epidermal growth factor receptor kinase substrate 8	12	2	0	1	1.012	0.039	0.091	0.147	0.092
FINC_HUMAN	Fibronectin	11	1	0	0	1.311	0.057	0.091	0.127	0.092
GLCM_HUMAN	Glucosylceramidase	0	0	0	0	1.355	0.064	0.1	0.113	0.092
KC1D_HUMAN	Casein kinase I isoform delta	4	1	0	0	1.157	0.064	0.075	0.139	0.092
NF1_HUMAN	Neurofibromin	2	1	0	0	1.295	0.071	0.061	0.145	0.092
SLAP1_HUMAN	Src-like-adapter	2	2	0	0	1.106	0.048	0.105	0.123	0.092
SRBS1_HUMAN	Sorbin and SH3 domain-containing protein 1	5	2	0	0	1.197	0.067	0.084	0.126	0.092
TAF9_HUMAN	Transcription initiation factor TFIID subunit 9	5	0	0	0	1.537	0.069	0.086	0.121	0.092
ANS1A_HUMAN	Ankyrin repeat and SAM domain-containing protein 1A	2	2	0	0	0.782	0.036	0.097	0.138	0.091
AURKB_HUMAN	Aurora kinase B	7	0	1	0	1.873	0.101	0.064	0.108	0.091
CCL28_HUMAN	C-C motif chemokine 28	3	1	0	0	0.573	0.029	0.155	0.089	0.091
COMD1_HUMAN	COMM domain-containing protein 1	13	2	0	0	1.162	0.056	0.082	0.134	0.091
FOXC1_HUMAN	Forkhead box protein C1	3	0	0	0	1.678	0.077	0.073	0.124	0.091
INHBB_HUMAN	Inhibin beta B chain	0	0	0	0	1.702	0.095	0.075	0.103	0.091
LIS1_HUMAN	Platelet-activating factor acetylhydrolase IB subunit alpha {ECO:0000255|HAMAP-Rule:MF_03141}	1	0	0	0	1.091	0.047	0.1	0.124	0.091
M3K8_HUMAN	Mitogen-activated protein kinase kinase kinase 8	5	3	0	0	1.16	0.06	0.079	0.135	0.091
SMC1A_HUMAN	Structural maintenance of chromosomes protein 1A	1	0	0	0	1.114	0.057	0.124	0.092	0.091
BAG1_HUMAN	BAG family molecular chaperone regulator 1	5	2	0	0	0.502	0.027	0.124	0.118	0.09
CCND2_HUMAN	G1/S-specific cyclin-D2	4	1	0	0	1.152	0.064	0.07	0.135	0.09
CSK_HUMAN	Tyrosine-protein kinase CSK	4	1	0	0	1.444	0.077	0.073	0.121	0.09
DPOD3_HUMAN	DNA polymerase delta subunit 3	2	1	0	0	0.752	0.043	0.09	0.138	0.09
GRAP2_HUMAN	GRB2-related adapter protein 2	8	2	0	0	1.106	0.045	0.104	0.121	0.09
MLTK_HUMAN	Mitogen-activated protein kinase kinase kinase MLT	2	1	0	0	0.902	0.049	0.084	0.138	0.09
MP2K1_HUMAN	Dual specificity mitogen-activated protein kinase kinase 1	9	1	1	0	1.113	0.068	0.086	0.115	0.09
RAI1_HUMAN	Retinoic acid-induced protein 1	1	1	0	0	-0.264	0.017	0.05	0.204	0.09
SL9A1_HUMAN	Sodium/hydrogen exchanger 1	0	0	0	0	1.952	0.102	0.051	0.116	0.09
SORT_HUMAN	Sortilin	4	1	0	0	0.532	0.029	0.144	0.098	0.09
SRF_HUMAN	Serum response factor	3	0	1	0	1.724	0.094	0.082	0.093	0.09
TRIP6_HUMAN	Thyroid receptor-interacting protein 6	52	3	0	0	1.189	0.053	0.075	0.142	0.09
ANGP1_HUMAN	Angiopoietin-1	0	0	0	0	1.61	0.078	0.079	0.111	0.089
PHC2_HUMAN	Polyhomeotic-like protein 2	47	2	0	0	0.198	0.021	0.07	0.175	0.089
ASSY_HUMAN	Argininosuccinate synthase	1	0	1	0	0.651	0.042	0.16	0.061	0.088
CUL1_HUMAN	Cullin-1	14	1	0	0	1.05	0.063	0.073	0.127	0.088
DISC1_HUMAN	Disrupted in schizophrenia 1 protein	25	1	0	0	0.836	0.042	0.075	0.148	0.088
ENPP1_HUMAN	Ectonucleotide pyrophosphatase/phosphodiesterase family member 1	1	1	0	0	1.358	0.074	0.075	0.114	0.088
HYAL1_HUMAN	Hyaluronidase-1	0	0	0	0	1.349	0.071	0.102	0.091	0.088
SIR5_HUMAN	NAD-dependent protein deacylase sirtuin-5, mitochondrial {ECO:0000255|HAMAP-Rule:MF_03160}	0	0	0	0	-0.071	0.018	0.193	0.055	0.088
BIRC5_HUMAN	Baculoviral IAP repeat-containing protein 5	11	1	0	0	0.35	0.028	0.118	0.116	0.087
CAN1_HUMAN	Calpain-1 catalytic subunit {ECO:0000305}	3	2	0	0	0.558	0.034	0.095	0.133	0.087
E2AK4_HUMAN	eIF-2-alpha kinase GCN2 {ECO:0000250|UniProtKB:Q9QZ05}	0	0	0	0	1.087	0.049	0.108	0.104	0.087
FGF20_HUMAN	Fibroblast growth factor 20	0	0	0	0	1.317	0.066	0.094	0.1	0.087
FOG1_HUMAN	Zinc finger protein ZFPM1	2	1	0	0	1.108	0.063	0.088	0.11	0.087
GCR_HUMAN	Glucocorticoid receptor	9	3	0	1	1.338	0.069	0.066	0.125	0.087
GHSR_HUMAN	Growth hormone secretagogue receptor type 1	0	0	0	0	1.855	0.094	0.097	0.069	0.087
PIAS2_HUMAN	E3 SUMO-protein ligase PIAS2	17	4	0	0	1.064	0.053	0.076	0.132	0.087
SYF1_HUMAN	Pre-mRNA-splicing factor SYF1	9	2	0	0	1.081	0.053	0.077	0.131	0.087
TNAP3_HUMAN	Tumor necrosis factor alpha-induced protein 3	7	0	0	0	1.412	0.069	0.107	0.086	0.087
TRPM2_HUMAN	Transient receptor potential cation channel subfamily M member 2	0	0	0	0	1.304	0.062	0.085	0.113	0.087
ARF4_HUMAN	ADP-ribosylation factor 4	2	0	0	0	0.996	0.045	0.14	0.073	0.086
BCLF1_HUMAN	Bcl-2-associated transcription factor 1	2	2	0	0	1.139	0.063	0.078	0.117	0.086
HDAC5_HUMAN	Histone deacetylase 5	4	1	0	0	0.874	0.055	0.104	0.099	0.086
OPA1_HUMAN	Dynamin-like 120 kDa protein, mitochondrial	3	1	1	0	1.103	0.055	0.097	0.107	0.086
ROMO1_HUMAN	Reactive oxygen species modulator 1	0	0	1	0	0.601	0.038	0.149	0.072	0.086
TNIP1_HUMAN	TNFAIP3-interacting protein 1	42	2	0	0	1.453	0.07	0.068	0.12	0.086
WNT5A_HUMAN	Protein Wnt-5a	1	0	0	0	1.577	0.084	0.085	0.09	0.086
ACTN4_HUMAN	Alpha-actinin-4 {ECO:0000305}	5	1	0	0	0.503	0.033	0.146	0.077	0.085
AES_HUMAN	Amino-terminal enhancer of split	102	2	0	0	1.077	0.055	0.081	0.12	0.085
K1H1_HUMAN	Keratin, type I cuticular Ha1	150	5	0	0	1.494	0.054	0.064	0.138	0.085
MED1_HUMAN	Mediator of RNA polymerase II transcription subunit 1	3	0	0	1	1.747	0.081	0.089	0.085	0.085
PRDX5_HUMAN	Peroxiredoxin-5, mitochondrial	0	0	0	0	1.376	0.069	0.105	0.08	0.085
COIA1_HUMAN	Collagen alpha-1(XVIII) chain	4	1	0	0	1.051	0.053	0.085	0.115	0.084
FLT3_HUMAN	Receptor-type tyrosine-protein kinase FLT3	4	1	0	0	1.316	0.068	0.071	0.113	0.084
FSTL1_HUMAN	Follistatin-related protein 1	5	1	0	0	-0.261	0.016	0.166	0.069	0.084
KLF2_HUMAN	Krueppel-like factor 2	1	0	0	0	0.607	0.04	0.152	0.06	0.084
MMP14_HUMAN	Matrix metalloproteinase-14	6	0	0	0	1.045	0.042	0.097	0.113	0.084
PP1B_HUMAN	Serine/threonine-protein phosphatase PP1-beta catalytic subunit	9	1	0	0	0.63	0.035	0.071	0.146	0.084
RIPK1_HUMAN	Receptor-interacting serine/threonine-protein kinase 1	15	0	0	0	0.856	0.052	0.111	0.089	0.084
SQSTM_HUMAN	Sequestosome-1	22	0	0	1	1.864	0.09	0.056	0.107	0.084
CDC27_HUMAN	Cell division cycle protein 27 homolog	9	2	0	0	0.727	0.044	0.077	0.127	0.083
CO2A1_HUMAN	Collagen alpha-1(II) chain	0	0	0	0	1.688	0.087	0.088	0.075	0.083
NHRF1_HUMAN	Na(+)/H(+) exchange regulatory cofactor NHE-RF1	9	2	0	0	1.096	0.048	0.072	0.13	0.083
OS9_HUMAN	Protein OS-9	3	1	0	0	0.647	0.036	0.093	0.119	0.083
PLAC8_HUMAN	Placenta-specific gene 8 protein	0	0	0	0	1.145	0.051	0.109	0.089	0.083
RUVB1_HUMAN	RuvB-like 1	7	1	0	0	0.634	0.041	0.092	0.115	0.083
ANM6_HUMAN	Protein arginine N-methyltransferase 6	26	1	1	0	0.416	0.033	0.124	0.09	0.082
DPOE1_HUMAN	DNA polymerase epsilon catalytic subunit A	1	0	0	0	0.965	0.047	0.117	0.081	0.082
DVL3_HUMAN	Segment polarity protein dishevelled homolog DVL-3	24	1	0	0	1.03	0.05	0.076	0.122	0.082
IBP4_HUMAN	Insulin-like growth factor-binding protein 4	0	0	0	0	2.062	0.114	0.084	0.047	0.082
KLF10_HUMAN	Krueppel-like factor 10	1	1	0	0	0.247	0.029	0.115	0.1	0.082
KLOT_HUMAN	Klotho	0	0	1	1	1.579	0.069	0.098	0.078	0.082
LRP8_HUMAN	Low-density lipoprotein receptor-related protein 8	1	1	0	0	1.198	0.078	0.068	0.099	0.082
NCPR_HUMAN	NADPH--cytochrome P450 reductase {ECO:0000255|HAMAP-Rule:MF_03212}	1	0	0	0	1.219	0.056	0.094	0.097	0.082
PAF15_HUMAN	PCNA-associated factor {ECO:0000305}	1	1	0	0	0.089	0.025	0.124	0.099	0.082
PREX1_HUMAN	Phosphatidylinositol 3,4,5-trisphosphate-dependent Rac exchanger 1 protein	3	2	0	0	1.096	0.05	0.072	0.124	0.082
RN168_HUMAN	E3 ubiquitin-protein ligase RNF168 {ECO:0000255|HAMAP-Rule:MF_03066}	1	0	0	0	0.88	0.044	0.094	0.108	0.082
RTEL1_HUMAN	Regulator of telomere elongation helicase 1 {ECO:0000255|HAMAP-Rule:MF_03065}	0	0	0	0	1.241	0.063	0.077	0.107	0.082
SDF1_HUMAN	Stromal cell-derived factor 1	0	0	0	0	1.702	0.065	0.083	0.099	0.082
PDK4_HUMAN	[Pyruvate dehydrogenase (acetyl-transferring)] kinase isozyme 4, mitochondrial	0	0	0	0	0.903	0.036	0.121	0.086	0.081
PRS8_HUMAN	26S protease regulatory subunit 8	11	1	0	0	1.154	0.064	0.07	0.11	0.081
RUNX3_HUMAN	Runt-related transcription factor 3	7	2	0	0	1.116	0.052	0.076	0.114	0.081
S10A4_HUMAN	Protein S100-A4	5	3	0	0	0.995	0.047	0.081	0.116	0.081
SC6A4_HUMAN	Sodium-dependent serotonin transporter	0	0	0	0	1.427	0.071	0.071	0.101	0.081
SKI_HUMAN	Ski oncogene	4	2	0	0	1.099	0.059	0.064	0.121	0.081
ACVL1_HUMAN	Serine/threonine-protein kinase receptor R3	0	0	0	0	1.654	0.094	0.061	0.084	0.08
MDR3_HUMAN	Phosphatidylcholine translocator ABCB4 {ECO:0000305}	0	0	0	0	1.253	0.053	0.081	0.107	0.08
PSD10_HUMAN	26S proteasome non-ATPase regulatory subunit 10	2	0	0	0	1.464	0.067	0.071	0.101	0.08
TCTP_HUMAN	Translationally-controlled tumor protein	6	1	0	0	1.014	0.037	0.105	0.097	0.08
AGTR2_HUMAN	Type-2 angiotensin II receptor	2	0	0	0	1.409	0.076	0.09	0.07	0.079
ANM5_HUMAN	Protein arginine N-methyltransferase 5	15	2	0	0	1.03	0.05	0.072	0.116	0.079
GHRL_HUMAN	Appetite-regulating hormone	1	0	0	0	1.755	0.084	0.066	0.087	0.079
NELFB_HUMAN	Negative elongation factor B	10	4	0	0	0.793	0.04	0.068	0.129	0.079
RASH_HUMAN	GTPase HRas	7	0	1	1	1.782	0.074	0.069	0.093	0.079
SHH_HUMAN	Sonic hedgehog protein	2	0	0	0	1.739	0.087	0.06	0.091	0.079
2A5G_HUMAN	Serine/threonine-protein phosphatase 2A 56 kDa regulatory subunit gamma isoform	6	2	0	0	0.781	0.042	0.073	0.12	0.078
CDN2D_HUMAN	Cyclin-dependent kinase 4 inhibitor D	7	0	0	0	0.654	0.025	0.125	0.082	0.078
F175A_HUMAN	BRCA1-A complex subunit Abraxas	2	1	0	0	0.745	0.048	0.074	0.111	0.078
G6PI_HUMAN	Glucose-6-phosphate isomerase	0	0	0	0	1.83	0.078	0.059	0.096	0.078
HMGN2_HUMAN	Non-histone chromosomal protein HMG-17	1	1	0	0	-1.741	0.003	0.115	0.114	0.078
MAFG_HUMAN	Transcription factor MafG	4	2	0	0	1.098	0.047	0.071	0.116	0.078
MLH1_HUMAN	DNA mismatch repair protein Mlh1	19	0	0	1	0.79	0.035	0.117	0.082	0.078
SNAI2_HUMAN	Zinc finger protein SNAI2	1	0	0	0	0.956	0.048	0.102	0.084	0.078
T22D4_HUMAN	TSC22 domain family protein 4	18	2	0	0	0.674	0.03	0.082	0.121	0.078
UBP2_HUMAN	Ubiquitin carboxyl-terminal hydrolase 2	17	1	0	0	1.177	0.052	0.054	0.127	0.078
UVRAG_HUMAN	UV radiation resistance-associated gene protein	7	1	0	0	0.729	0.045	0.07	0.12	0.078
AKAP8_HUMAN	A-kinase anchor protein 8	5	1	0	0	0.881	0.059	0.074	0.098	0.077
AT2B4_HUMAN	Plasma membrane calcium-transporting ATPase 4 {ECO:0000305}	1	0	0	0	1.235	0.063	0.079	0.088	0.077
CDN2A_HUMAN	Cyclin-dependent kinase inhibitor 2A {ECO:0000312|HGNC:HGNC:1787}	8	1	1	1	0.957	0.044	0.077	0.109	0.077
CSF1R_HUMAN	Macrophage colony-stimulating factor 1 receptor	0	0	0	0	1.792	0.083	0.058	0.089	0.077
NEIL1_HUMAN	Endonuclease 8-like 1	0	0	0	0	1.418	0.078	0.076	0.078	0.077
PRGC2_HUMAN	Peroxisome proliferator-activated receptor gamma coactivator 1-beta	0	0	0	0	1.577	0.089	0.074	0.069	0.077
T161A_HUMAN	Transmembrane protein 161A	0	0	0	0	0.825	0.041	0.103	0.088	0.077
BHE40_HUMAN	Class E basic helix-loop-helix protein 40	28	2	0	0	1.027	0.052	0.066	0.11	0.076
CATB_HUMAN	Cathepsin B	4	1	0	0	1.027	0.059	0.068	0.1	0.076
CRY1_HUMAN	Cryptochrome-1	0	0	0	0	1.187	0.057	0.046	0.125	0.076
ERO1A_HUMAN	ERO1-like protein alpha	3	0	1	0	1.243	0.052	0.082	0.096	0.076
IRF3_HUMAN	Interferon regulatory factor 3	8	2	0	0	1.021	0.053	0.075	0.1	0.076
ITB3_HUMAN	Integrin beta-3	4	1	0	0	1.021	0.045	0.07	0.112	0.076
M3K7_HUMAN	Mitogen-activated protein kinase kinase kinase 7	10	1	0	0	0.581	0.04	0.087	0.101	0.076
MLP3B_HUMAN	Microtubule-associated proteins 1A/1B light chain 3B	36	2	0	0	0.584	0.036	0.07	0.123	0.076
MOES_HUMAN	Moesin	4	1	0	0	1.156	0.061	0.059	0.107	0.076
RIF1_HUMAN	Telomere-associated protein RIF1	0	0	0	0	1.184	0.057	0.071	0.099	0.076
TMF1_HUMAN	TATA element modulatory factor	1	1	0	0	0.9	0.041	0.075	0.111	0.076
VEGFB_HUMAN	Vascular endothelial growth factor B	0	0	0	0	1.648	0.074	0.062	0.09	0.076
BRMS1_HUMAN	Breast cancer metastasis-suppressor 1	10	2	0	0	0.799	0.044	0.064	0.116	0.075
EGLN3_HUMAN	Egl nine homolog 3	7	1	0	0	0.637	0.04	0.061	0.124	0.075
LDLR_HUMAN	Low-density lipoprotein receptor	3	1	0	0	0.881	0.05	0.058	0.116	0.075
OSTP_HUMAN	Osteopontin	3	0	0	0	0.801	0.032	0.121	0.073	0.075
SOCS2_HUMAN	Suppressor of cytokine signaling 2	3	1	0	1	0.631	0.03	0.09	0.105	0.075
UNG_HUMAN	Uracil-DNA glycosylase {ECO:0000255|HAMAP-Rule:MF_03166}	1	0	0	0	1.611	0.09	0.04	0.094	0.075
WN10B_HUMAN	Protein Wnt-10b	0	0	0	0	1.706	0.095	0.041	0.088	0.075
ANM2_HUMAN	Protein arginine N-methyltransferase 2	3	2	0	0	0.971	0.053	0.07	0.101	0.074
ATF7_HUMAN	Cyclic AMP-dependent transcription factor ATF-7	11	3	0	0	0.861	0.041	0.066	0.113	0.074
ATR_HUMAN	Serine/threonine-protein kinase ATR	4	0	1	1	1.761	0.082	0.043	0.096	0.074
BATF3_HUMAN	Basic leucine zipper transcriptional factor ATF-like 3	5	3	0	0	1.012	0.046	0.068	0.109	0.074
BTK_HUMAN	Tyrosine-protein kinase BTK	8	0	0	0	1.264	0.057	0.098	0.068	0.074
COX41_HUMAN	Cytochrome c oxidase subunit 4 isoform 1, mitochondrial	2	1	0	0	-0.349	0.016	0.123	0.083	0.074
HS71L_HUMAN	Heat shock 70 kDa protein 1-like	2	2	0	0	0.95	0.04	0.082	0.101	0.074
IMA1_HUMAN	Importin subunit alpha-1	8	2	0	0	1	0.045	0.064	0.112	0.074
M3K2_HUMAN	Mitogen-activated protein kinase kinase kinase 2	2	1	0	0	0.872	0.052	0.063	0.108	0.074
MMP7_HUMAN	Matrilysin	1	0	1	0	0.925	0.047	0.077	0.099	0.074
PDS5B_HUMAN	Sister chromatid cohesion protein PDS5 homolog B	6	1	0	0	0.355	0.033	0.093	0.097	0.074
S10A6_HUMAN	Protein S100-A6	5	3	0	0	0.829	0.043	0.069	0.11	0.074
SIN3B_HUMAN	Paired amphipathic helix protein Sin3b	1	1	0	0	-0.479	0.013	0.128	0.082	0.074
SPI1_HUMAN	Transcription factor PU.1	2	1	0	0	1.335	0.076	0.051	0.094	0.074
SPRE2_HUMAN	Sprouty-related, EVH1 domain-containing protein 2	4	1	0	0	0.064	0.018	0.095	0.109	0.074
TBP_HUMAN	TATA-box-binding protein	10	2	0	1	0.965	0.047	0.061	0.113	0.074
TLR2_HUMAN	Toll-like receptor 2	1	1	0	0	1.003	0.062	0.055	0.105	0.074
TLR3_HUMAN	Toll-like receptor 3	1	1	0	0	1.006	0.056	0.067	0.099	0.074
AIRE_HUMAN	Autoimmune regulator	4	1	0	0	-0.551	0.011	0.095	0.113	0.073
ANFC_HUMAN	C-type natriuretic peptide	0	0	0	0	1.722	0.083	0.05	0.085	0.073
FER_HUMAN	Tyrosine-protein kinase Fer	1	0	0	0	1.264	0.059	0.094	0.065	0.073
JAK1_HUMAN	Tyrosine-protein kinase JAK1	2	1	0	0	0.681	0.036	0.083	0.1	0.073
MBD3_HUMAN	Methyl-CpG-binding domain protein 3	10	0	1	0	0.136	0.018	0.147	0.055	0.073
MINK1_HUMAN	Misshapen-like kinase 1	1	1	0	0	0.682	0.041	0.074	0.104	0.073
PP2BA_HUMAN	Serine/threonine-protein phosphatase 2B catalytic subunit alpha isoform	3	1	0	0	1.26	0.067	0.047	0.105	0.073
CAV3_HUMAN	Caveolin-3	0	0	0	0	1.436	0.06	0.054	0.102	0.072
CENPE_HUMAN	Centromere-associated protein E	2	1	0	0	0.507	0.04	0.083	0.095	0.072
INO80_HUMAN	DNA helicase INO80	3	0	0	0	1.175	0.071	0.057	0.087	0.072
KR107_HUMAN	Keratin-associated protein 10-7	185	5	0	0	0.463	0.019	0.05	0.148	0.072
NBR1_HUMAN	Next to BRCA1 gene 1 protein	10	2	0	0	0.496	0.026	0.083	0.108	0.072
NEU2_HUMAN	Vasopressin-neurophysin 2-copeptin	0	0	0	0	1.699	0.077	0.052	0.087	0.072
PLCB1_HUMAN	1-phosphatidylinositol 4,5-bisphosphate phosphodiesterase beta-1	3	0	0	0	0.757	0.038	0.07	0.107	0.072
PTPRB_HUMAN	Receptor-type tyrosine-protein phosphatase beta	5	3	0	0	0.558	0.031	0.067	0.119	0.072
RAD17_HUMAN	Cell cycle checkpoint protein RAD17	4	1	0	0	0.011	0.022	0.114	0.08	0.072
ZN830_HUMAN	Zinc finger protein 830 {ECO:0000312|HGNC:HGNC:28291}	7	0	0	0	1.295	0.064	0.055	0.095	0.072
AMGO2_HUMAN	Amphoterin-induced protein 2	1	1	0	0	-1.801	0.003	0.062	0.148	0.071
CAC1A_HUMAN	Voltage-dependent P/Q-type calcium channel subunit alpha-1A	18	1	0	1	1.011	0.035	0.079	0.1	0.071
CK5P3_HUMAN	CDK5 regulatory subunit-associated protein 3 {ECO:0000312}	3	1	0	0	0.594	0.041	0.061	0.111	0.071
DAB2_HUMAN	Disabled homolog 2	6	1	0	0	0.228	0.024	0.089	0.1	0.071
LCP2_HUMAN	Lymphocyte cytosolic protein 2	14	2	0	0	0.669	0.036	0.075	0.103	0.071
MBL2_HUMAN	Mannose-binding protein C	1	0	0	0	0.16	0.017	0.095	0.1	0.071
NLK_HUMAN	Serine/threonine-protein kinase NLK	10	2	0	0	1	0.042	0.068	0.103	0.071
PSF2_HUMAN	DNA replication complex GINS protein PSF2	3	1	0	0	0.189	0.026	0.087	0.101	0.071
TGFB3_HUMAN	Transforming growth factor beta-3	1	0	1	0	1.476	0.067	0.066	0.08	0.071
APOD_HUMAN	Apolipoprotein D	1	0	1	0	1.041	0.053	0.096	0.06	0.07
BAP1_HUMAN	Ubiquitin carboxyl-terminal hydrolase BAP1	3	1	0	0	0.185	0.019	0.108	0.081	0.07
DHC24_HUMAN	Delta(24)-sterol reductase	0	0	0	0	1.021	0.043	0.1	0.066	0.07
ERCC8_HUMAN	DNA excision repair protein ERCC-8	1	0	0	1	1.024	0.048	0.082	0.079	0.07
LDB1_HUMAN	LIM domain-binding protein 1	6	0	0	0	0.748	0.043	0.093	0.073	0.07
LDHB_HUMAN	L-lactate dehydrogenase B chain	4	2	0	0	0.622	0.038	0.071	0.1	0.07
PSA1_HUMAN	Proteasome subunit alpha type-1	53	1	0	0	0.883	0.047	0.058	0.103	0.07
PSB5_HUMAN	Proteasome subunit beta type-5	3	0	0	0	0.996	0.049	0.084	0.078	0.07
RING2_HUMAN	E3 ubiquitin-protein ligase RING2	24	1	0	0	-0.099	0.018	0.116	0.075	0.07
RYR2_HUMAN	Ryanodine receptor 2	3	1	0	0	1.141	0.062	0.05	0.099	0.07
STXB1_HUMAN	Syntaxin-binding protein 1	6	1	0	0	0.896	0.042	0.075	0.094	0.07
CDC45_HUMAN	Cell division control protein 45 homolog	4	1	0	0	0.011	0.02	0.106	0.081	0.069
DAG1_HUMAN	Dystroglycan	1	0	1	0	1.816	0.1	0.033	0.074	0.069
DDX17_HUMAN	Probable ATP-dependent RNA helicase DDX17	12	3	0	0	0.829	0.047	0.06	0.1	0.069
DNA2_HUMAN	DNA replication ATP-dependent helicase/nuclease DNA2	0	0	0	0	1.176	0.061	0.054	0.094	0.069
ECH1_HUMAN	Delta(3,5)-Delta(2,4)-dienoyl-CoA isomerase, mitochondrial	4	2	0	0	0.456	0.031	0.069	0.105	0.069
EI2BE_HUMAN	Translation initiation factor eIF-2B subunit epsilon	1	1	1	0	1.005	0.065	0.044	0.097	0.069
HUWE1_HUMAN	E3 ubiquitin-protein ligase HUWE1	4	1	0	0	0.776	0.044	0.071	0.093	0.069
LONM_HUMAN	Lon protease homolog, mitochondrial {ECO:0000255|HAMAP-Rule:MF_03120}	0	0	1	0	1.252	0.061	0.071	0.075	0.069
M3K11_HUMAN	Mitogen-activated protein kinase kinase kinase 11	2	1	0	0	0.584	0.043	0.066	0.099	0.069
PELP1_HUMAN	Proline-, glutamic acid- and leucine-rich protein 1	8	1	0	0	0.446	0.038	0.097	0.073	0.069
PKN1_HUMAN	Serine/threonine-protein kinase N1	10	0	0	0	1.225	0.046	0.081	0.079	0.069
PRS6A_HUMAN	26S protease regulatory subunit 6A	3	0	0	0	1.666	0.095	0.042	0.069	0.069
RBP2_HUMAN	E3 SUMO-protein ligase RanBP2	3	1	0	0	0.283	0.027	0.093	0.087	0.069
RGS14_HUMAN	Regulator of G-protein signaling 14	2	0	0	0	1.042	0.049	0.085	0.073	0.069
RING1_HUMAN	E3 ubiquitin-protein ligase RING1	16	1	0	0	-0.37	0.014	0.118	0.076	0.069
ROS1_HUMAN	Proto-oncogene tyrosine-protein kinase ROS	2	1	0	0	0.393	0.028	0.078	0.1	0.069
RRP8_HUMAN	Ribosomal RNA-processing protein 8	2	1	0	0	0.229	0.028	0.107	0.072	0.069
SMCE1_HUMAN	SWI/SNF-related matrix-associated actin-dependent regulator of chromatin subfamily E member 1	33	1	0	0	0.067	0.02	0.115	0.072	0.069
TRIA1_HUMAN	TP53-regulated inhibitor of apoptosis 1	0	0	0	0	1.321	0.054	0.057	0.097	0.069
UBXN7_HUMAN	UBX domain-containing protein 7	2	2	0	0	-0.534	0.01	0.049	0.149	0.069
ACTG_HUMAN	Actin, cytoplasmic 2	9	1	0	0	0.8	0.031	0.064	0.107	0.068
ANF_HUMAN	Natriuretic peptides A	1	0	0	0	1.648	0.08	0.043	0.083	0.068
APOA5_HUMAN	Apolipoprotein A-V	0	0	0	0	1.559	0.083	0.045	0.077	0.068
BMX_HUMAN	Cytoplasmic tyrosine-protein kinase BMX	2	1	0	0	0.517	0.029	0.081	0.092	0.068
CLNK_HUMAN	Cytokine-dependent hematopoietic cell linker	2	2	0	0	0.609	0.031	0.081	0.093	0.068
IEX1_HUMAN	Radiation-inducible immediate-early gene IEX-1	6	1	0	0	-0.274	0.013	0.103	0.088	0.068
KPCT_HUMAN	Protein kinase C theta type	7	1	0	0	0.75	0.034	0.075	0.094	0.068
MAEL_HUMAN	Protein maelstrom homolog	0	0	0	0	0.868	0.04	0.083	0.082	0.068
PER2_HUMAN	Period circadian protein homolog 2	1	1	0	0	0.927	0.045	0.058	0.1	0.068
PGAM1_HUMAN	Phosphoglycerate mutase 1	1	1	0	0	0.078	0.024	0.078	0.102	0.068
PRS7_HUMAN	26S protease regulatory subunit 7	3	0	0	0	1.666	0.09	0.044	0.068	0.068
RIN1_HUMAN	Ras and Rab interactor 1	8	3	0	0	0.624	0.029	0.06	0.117	0.068
S10A7_HUMAN	Protein S100-A7	2	0	0	0	1.395	0.064	0.084	0.056	0.068
SODM_HUMAN	Superoxide dismutase [Mn], mitochondrial	0	0	0	1	0.79	0.028	0.118	0.057	0.068
SUN2_HUMAN	SUN domain-containing protein 2	7	2	0	0	0.668	0.033	0.066	0.104	0.068
THRB_HUMAN	Prothrombin	1	0	0	0	1.152	0.052	0.09	0.062	0.068
APBA1_HUMAN	Amyloid beta A4 precursor protein-binding family A member 1	2	2	0	0	0.697	0.031	0.062	0.107	0.067
CHD4_HUMAN	Chromodomain-helicase-DNA-binding protein 4	2	2	0	0	0.634	0.035	0.065	0.1	0.067
DREB_HUMAN	Drebrin	6	3	0	1	0.895	0.036	0.059	0.108	0.067
KC1E_HUMAN	Casein kinase I isoform epsilon	9	1	0	1	0.886	0.041	0.044	0.115	0.067
KNL1_HUMAN	Kinetochore scaffold 1	1	1	0	0	-0.026	0.02	0.091	0.09	0.067
PAK4_HUMAN	Serine/threonine-protein kinase PAK 4	2	2	0	0	1.116	0.053	0.061	0.086	0.067
PRIPO_HUMAN	DNA-directed primase/polymerase protein	1	1	0	0	-0.146	0.019	0.091	0.09	0.067
TPX2_HUMAN	Targeting protein for Xklp2	4	2	0	0	0.768	0.043	0.059	0.098	0.067
ABI2_HUMAN	Abl interactor 2	35	2	0	0	0.765	0.036	0.062	0.101	0.066
ANGI_HUMAN	Angiogenin	6	0	0	0	1.714	0.086	0.033	0.078	0.066
ASNS_HUMAN	Asparagine synthetase [glutamine-hydrolyzing]	2	0	0	0	0.976	0.045	0.083	0.071	0.066
DDC_HUMAN	Aromatic-L-amino-acid decarboxylase	1	1	1	0	0.749	0.046	0.051	0.103	0.066
DLGP4_HUMAN	Disks large-associated protein 4	4	2	0	0	-1.168	0.005	0.045	0.147	0.066
EFHC2_HUMAN	EF-hand domain-containing family member C2	23	2	0	0	-1.168	0.005	0.043	0.149	0.066
ENPL_HUMAN	Endoplasmin	1	0	0	0	1.521	0.075	0.042	0.081	0.066
F208B_HUMAN	Protein FAM208B	3	1	0	0	-2.275	0.002	0.046	0.149	0.066
FBLN4_HUMAN	EGF-containing fibulin-like extracellular matrix protein 2	17	1	0	0	-1.639	0.004	0.053	0.141	0.066
FNBP4_HUMAN	Formin-binding protein 4	1	1	0	0	-2.275	0.002	0.044	0.151	0.066
IL2_HUMAN	Interleukin-2	0	0	0	1	1.755	0.077	0.047	0.075	0.066
MP2K3_HUMAN	Dual specificity mitogen-activated protein kinase kinase 3	5	2	0	0	0.768	0.044	0.06	0.095	0.066
NCF4_HUMAN	Neutrophil cytosol factor 4	2	0	0	0	0.732	0.03	0.105	0.063	0.066
PARD3_HUMAN	Partitioning defective 3 homolog	11	3	0	0	0.558	0.031	0.06	0.108	0.066
PRGR_HUMAN	Progesterone receptor	3	2	0	0	0.768	0.044	0.061	0.093	0.066
RFOX2_HUMAN	RNA binding protein fox-1 homolog 2	16	1	0	0	0.675	0.033	0.076	0.09	0.066
SATB1_HUMAN	DNA-binding protein SATB1	2	1	0	0	0.084	0.019	0.112	0.067	0.066
SIK1_HUMAN	Serine/threonine-protein kinase SIK1	1	1	0	0	0.802	0.048	0.043	0.106	0.066
ACAP1_HUMAN	Arf-GAP with coiled-coil, ANK repeat and PH domain-containing protein 1	1	1	0	0	-2.275	0.002	0.044	0.149	0.065
AKP8L_HUMAN	A-kinase anchor protein 8-like	2	1	0	0	0.138	0.031	0.075	0.091	0.065
BCAR3_HUMAN	Breast cancer anti-estrogen resistance protein 3	4	2	0	0	1.024	0.049	0.06	0.087	0.065
BCL3_HUMAN	B-cell lymphoma 3 protein	3	0	0	0	1.599	0.071	0.043	0.083	0.065
BICD1_HUMAN	Protein bicaudal D homolog 1	2	2	0	0	0.533	0.03	0.063	0.101	0.065
BRAP_HUMAN	BRCA1-associated protein	3	2	0	0	0.462	0.03	0.072	0.092	0.065
CA094_HUMAN	Uncharacterized protein C1orf94	47	2	0	0	-1.168	0.005	0.045	0.146	0.065
CC117_HUMAN	Coiled-coil domain-containing protein 117	2	1	0	0	-2.275	0.002	0.042	0.151	0.065
COPB2_HUMAN	Coatomer subunit beta'	1	1	0	0	-2.275	0.002	0.045	0.148	0.065
FGFR4_HUMAN	Fibroblast growth factor receptor 4	0	0	0	0	1.082	0.059	0.077	0.059	0.065
K1109_HUMAN	Uncharacterized protein KIAA1109	1	1	0	0	-1.877	0.003	0.048	0.145	0.065
MED12_HUMAN	Mediator of RNA polymerase II transcription subunit 12	5	1	0	0	0.201	0.027	0.102	0.066	0.065
PICK1_HUMAN	PRKCA-binding protein	9	0	0	0	1.13	0.057	0.055	0.082	0.065
PKHS1_HUMAN	Pleckstrin homology domain-containing family S member 1	2	1	0	0	-2.275	0.002	0.047	0.145	0.065
SMC6_HUMAN	Structural maintenance of chromosomes protein 6	3	0	1	0	1.193	0.055	0.054	0.085	0.065
SUV3_HUMAN	ATP-dependent RNA helicase SUPV3L1, mitochondrial	1	0	0	0	0.846	0.049	0.073	0.073	0.065
TAOK2_HUMAN	Serine/threonine-protein kinase TAO2	0	0	0	0	1.091	0.055	0.048	0.091	0.065
TENS3_HUMAN	Tensin-3	9	3	0	0	0.558	0.032	0.056	0.108	0.065
TMM19_HUMAN	Transmembrane protein 19	1	1	0	0	-2.275	0.002	0.046	0.147	0.065
VAV2_HUMAN	Guanine nucleotide exchange factor VAV2	7	1	0	0	0.334	0.025	0.065	0.106	0.065
WBP11_HUMAN	WW domain-binding protein 11	9	2	0	0	0.434	0.029	0.08	0.087	0.065
5HT2B_HUMAN	5-hydroxytryptamine receptor 2B	0	0	0	0	1.453	0.057	0.051	0.082	0.064
AICDA_HUMAN	Single-stranded DNA cytosine deaminase	5	1	0	0	0.69	0.048	0.05	0.093	0.064
ANR40_HUMAN	Ankyrin repeat domain-containing protein 40	4	1	0	0	-2.275	0.002	0.046	0.144	0.064
AP2B_HUMAN	Transcription factor AP-2-beta	0	0	0	0	1.293	0.048	0.081	0.065	0.064
ASAP2_HUMAN	Arf-GAP with SH3 domain, ANK repeat and PH domain-containing protein 2	3	1	0	0	-2.275	0.002	0.044	0.148	0.064
BLNK_HUMAN	B-cell linker protein	5	2	0	0	0.821	0.037	0.063	0.091	0.064
BTG3_HUMAN	Protein BTG3	1	1	0	0	-2.275	0.002	0.044	0.146	0.064
CO4A1_HUMAN	Collagen alpha-1(IV) chain	1	0	0	0	1.064	0.053	0.078	0.062	0.064
CRTC1_HUMAN	CREB-regulated transcription coactivator 1	1	1	0	0	0.883	0.047	0.043	0.101	0.064
DLX2_HUMAN	Homeobox protein DLX-2	1	1	0	0	-0.636	0.011	0.129	0.051	0.064
EFNA5_HUMAN	Ephrin-A5	0	0	0	0	1.563	0.084	0.043	0.065	0.064
FA7_HUMAN	Coagulation factor VII	1	0	0	0	1.114	0.05	0.067	0.074	0.064
FA84B_HUMAN	Protein FAM84B	3	2	0	0	-1.168	0.005	0.041	0.144	0.064
GBRL2_HUMAN	Gamma-aminobutyric acid receptor-associated protein-like 2	46	2	0	0	0.161	0.022	0.068	0.101	0.064
HEPS_HUMAN	Serine protease hepsin	0	0	0	0	1.314	0.05	0.051	0.09	0.064
KRA42_HUMAN	Keratin-associated protein 4-2	65	1	0	0	-2.275	0.002	0.044	0.146	0.064
MEGF6_HUMAN	Multiple epidermal growth factor-like domains protein 6	2	1	0	0	-1.639	0.004	0.05	0.137	0.064
NOX1_HUMAN	NADPH oxidase 1	0	0	0	0	1.464	0.068	0.039	0.084	0.064
PEBP4_HUMAN	Phosphatidylethanolamine-binding protein 4	2	1	0	0	-2.275	0.002	0.046	0.145	0.064
PNMA2_HUMAN	Paraneoplastic antigen Ma2	19	1	0	0	-2.275	0.002	0.047	0.142	0.064
S40A1_HUMAN	Solute carrier family 40 member 1	1	1	0	0	0.63	0.031	0.064	0.095	0.064
SH24A_HUMAN	SH2 domain-containing protein 4A	39	2	0	0	-0.769	0.008	0.044	0.14	0.064
SMC3_HUMAN	Structural maintenance of chromosomes protein 3	6	0	0	0	0.673	0.038	0.093	0.062	0.064
TLR4_HUMAN	Toll-like receptor 4	5	0	0	0	0.77	0.04	0.078	0.075	0.064
TRAF1_HUMAN	TNF receptor-associated factor 1	99	3	0	0	0.46	0.029	0.056	0.105	0.064
TRPC6_HUMAN	Short transient receptor potential channel 6	1	0	1	0	1.186	0.057	0.062	0.072	0.064
UBXN6_HUMAN	UBX domain-containing protein 6	2	1	0	0	-2.275	0.002	0.044	0.146	0.064
ASPP1_HUMAN	Apoptosis-stimulating of p53 protein 1	6	2	0	0	0.595	0.029	0.057	0.103	0.063
CB050_HUMAN	Uncharacterized protein C2orf50	1	1	0	0	-2.275	0.002	0.043	0.144	0.063
CC184_HUMAN	Coiled-coil domain-containing protein 184	8	1	0	0	-2.275	0.002	0.046	0.142	0.063
GLRX2_HUMAN	Glutaredoxin-2, mitochondrial	0	0	1	0	1.25	0.057	0.056	0.076	0.063
IPO13_HUMAN	Importin-13	8	1	0	0	-2.275	0.002	0.041	0.146	0.063
JKIP2_HUMAN	Janus kinase and microtubule-interacting protein 2	9	1	0	0	-2.275	0.002	0.042	0.144	0.063
MAGA8_HUMAN	Melanoma-associated antigen 8	8	1	0	0	-2.275	0.002	0.045	0.142	0.063
MAGB6_HUMAN	Melanoma-associated antigen B6	3	1	0	0	-2.275	0.002	0.043	0.145	0.063
PASK_HUMAN	PAS domain-containing serine/threonine-protein kinase	4	2	0	0	0.697	0.038	0.056	0.094	0.063
PNMA1_HUMAN	Paraneoplastic antigen Ma1	84	3	0	0	-0.456	0.01	0.045	0.135	0.063
PRIC3_HUMAN	Prickle-like protein 3	3	1	0	0	-2.275	0.002	0.043	0.145	0.063
PURA_HUMAN	Transcriptional activator protein Pur-alpha	1	1	0	0	0.176	0.025	0.087	0.078	0.063
PXDN_HUMAN	Peroxidasin homolog	0	0	0	0	0.327	0.025	0.127	0.036	0.063
TRAD1_HUMAN	TRAF-type zinc finger domain-containing protein 1	2	1	0	0	-2.275	0.002	0.042	0.143	0.063
TRXR1_HUMAN	Thioredoxin reductase 1, cytoplasmic	1	0	0	0	1.106	0.044	0.08	0.066	0.063
XRCC2_HUMAN	DNA repair protein XRCC2	2	0	0	0	1.042	0.051	0.055	0.084	0.063
APBP2_HUMAN	Amyloid protein-binding protein 2	58	1	0	0	-2.275	0.002	0.042	0.142	0.062
BCAS3_HUMAN	Breast carcinoma-amplified sequence 3 {ECO:0000312|HGNC:HGNC:14347, ECO:0000312|MIM:607470}	2	0	0	0	0.334	0.03	0.098	0.057	0.062
BUB3_HUMAN	Mitotic checkpoint protein BUB3	3	1	0	1	-0.067	0.017	0.075	0.093	0.062
CACO2_HUMAN	Calcium-binding and coiled-coil domain-containing protein 2	80	2	0	0	0.652	0.035	0.064	0.087	0.062
CCL2_HUMAN	C-C motif chemokine 2	1	0	0	0	1.614	0.079	0.042	0.067	0.062
CEP44_HUMAN	Centrosomal protein of 44 kDa	33	1	0	0	-2.275	0.002	0.042	0.143	0.062
CP1A1_HUMAN	Cytochrome P450 1A1	1	0	1	0	0.954	0.042	0.065	0.08	0.062
CREL2_HUMAN	Cysteine-rich with EGF-like domain protein 2	1	1	0	0	-2.275	0.002	0.043	0.14	0.062
CRY2_HUMAN	Cryptochrome-2	2	0	0	0	1.72	0.092	0.018	0.075	0.062
DRD2_HUMAN	D(2) dopamine receptor	2	0	0	0	1.476	0.067	0.035	0.083	0.062
ENTP5_HUMAN	Ectonucleoside triphosphate diphosphohydrolase 5	1	1	0	0	0.01	0.025	0.069	0.093	0.062
FBX4_HUMAN	F-box only protein 4	3	0	1	0	1.297	0.063	0.052	0.072	0.062
IDLC_HUMAN	Axonemal dynein light intermediate polypeptide 1	3	1	0	0	-2.275	0.002	0.046	0.138	0.062
IL1A_HUMAN	Interleukin-1 alpha	2	0	0	0	1.667	0.086	0.033	0.067	0.062
MEMO1_HUMAN	Protein MEMO1	9	1	0	0	-2.275	0.002	0.042	0.142	0.062
MTA3_HUMAN	Metastasis-associated protein MTA3	3	1	0	0	-1.703	0.004	0.091	0.092	0.062
P5CR1_HUMAN	Pyrroline-5-carboxylate reductase 1, mitochondrial	1	0	0	1	0.961	0.043	0.077	0.066	0.062
PLD3_HUMAN	Phospholipase D3	1	1	0	0	-1.887	0.003	0.04	0.143	0.062
PP16A_HUMAN	Protein phosphatase 1 regulatory subunit 16A	5	1	0	0	-2.275	0.002	0.044	0.14	0.062
PWP2A_HUMAN	PWWP domain-containing protein 2A	1	1	0	0	-2.275	0.002	0.045	0.14	0.062
SAMD3_HUMAN	Sterile alpha motif domain-containing protein 3	4	1	0	0	-2.275	0.002	0.042	0.143	0.062
SC5A1_HUMAN	Sodium/glucose cotransporter 1	1	1	0	0	-2.275	0.002	0.042	0.141	0.062
SMIM3_HUMAN	Small integral membrane protein 3	10	1	0	0	-2.275	0.002	0.043	0.14	0.062
SP3_HUMAN	Transcription factor Sp3	1	1	0	0	-0.07	0.02	0.096	0.069	0.062
T132D_HUMAN	Transmembrane protein 132D	1	1	0	0	-2.275	0.002	0.043	0.142	0.062
TM218_HUMAN	Transmembrane protein 218	3	1	0	0	-2.275	0.002	0.044	0.14	0.062
TTI1_HUMAN	TELO2-interacting protein 1 homolog	3	2	0	0	-1.168	0.005	0.043	0.137	0.062
ZDH17_HUMAN	Palmitoyltransferase ZDHHC17 {ECO:0000305}	25	4	0	0	0.332	0.026	0.055	0.104	0.062
ACACB_HUMAN	Acetyl-CoA carboxylase 2	1	0	0	0	0.613	0.032	0.078	0.074	0.061
ARSB_HUMAN	Arylsulfatase B	0	0	0	0	0.604	0.028	0.082	0.072	0.061
ATPB_HUMAN	ATP synthase subunit beta, mitochondrial	1	1	0	0	0.575	0.033	0.058	0.091	0.061
BAG2_HUMAN	BAG family molecular chaperone regulator 2	5	2	0	0	0.299	0.025	0.075	0.081	0.061
BORC6_HUMAN	BLOC-1-related complex subunit 6 {ECO:0000305}	6	1	0	0	-2.275	0.002	0.041	0.141	0.061
CCL21_HUMAN	C-C motif chemokine 21	0	0	0	0	1.451	0.072	0.045	0.065	0.061
CEP70_HUMAN	Centrosomal protein of 70 kDa	101	4	0	0	0.332	0.026	0.055	0.101	0.061
CL043_HUMAN	Uncharacterized protein C12orf43	1	1	0	0	-2.275	0.002	0.044	0.139	0.061
CRBB1_HUMAN	Beta-crystallin B1	2	1	0	0	-2.275	0.002	0.043	0.139	0.061
CS025_HUMAN	UPF0449 protein C19orf25	4	1	0	0	-2.275	0.002	0.043	0.139	0.061
CTBP2_HUMAN	C-terminal-binding protein 2	16	1	0	0	-0.305	0.015	0.101	0.066	0.061
DNMT1_HUMAN	DNA (cytosine-5)-methyltransferase 1	5	1	0	0	0.175	0.027	0.086	0.071	0.061
FATE1_HUMAN	Fetal and adult testis-expressed transcript protein	44	1	0	0	-2.275	0.002	0.042	0.139	0.061
FKB1A_HUMAN	Peptidyl-prolyl cis-trans isomerase FKBP1A	6	1	0	0	0.746	0.042	0.056	0.086	0.061
GFI1_HUMAN	Zinc finger protein Gfi-1	5	2	0	0	0.845	0.041	0.056	0.085	0.061
GOG8D_HUMAN	Putative golgin subfamily A member 8D	18	1	0	0	-2.275	0.002	0.042	0.139	0.061
GRN_HUMAN	Granulins	16	2	0	1	0.71	0.036	0.069	0.08	0.061
KLDC4_HUMAN	Kelch domain-containing protein 4	5	1	0	0	-2.275	0.002	0.043	0.139	0.061
KR109_HUMAN	Keratin-associated protein 10-9	140	2	0	0	-1.168	0.005	0.042	0.137	0.061
MAPK5_HUMAN	MAP kinase-activated protein kinase 5	3	1	1	0	1.138	0.06	0.047	0.077	0.061
MB213_HUMAN	Protein mab-21-like 3	7	1	0	0	-2.275	0.002	0.043	0.139	0.061
MISSL_HUMAN	MAPK-interacting and spindle-stabilizing protein-like	10	1	0	0	-2.275	0.002	0.04	0.143	0.061
NAT9_HUMAN	N-acetyltransferase 9	1	1	0	0	-2.275	0.002	0.045	0.137	0.061
PRRC1_HUMAN	Protein PRRC1	2	1	0	0	-2.275	0.002	0.043	0.138	0.061
PTPRN_HUMAN	Receptor-type tyrosine-protein phosphatase-like N	6	0	0	0	1.111	0.049	0.059	0.073	0.061
RPAP3_HUMAN	RNA polymerase II-associated protein 3	6	2	0	0	-1.168	0.006	0.041	0.138	0.061
RYBP_HUMAN	RING1 and YY1-binding protein	5	2	0	0	0.535	0.028	0.066	0.088	0.061
SPT6H_HUMAN	Transcription elongation factor SPT6	1	1	0	0	-0.099	0.022	0.095	0.065	0.061
STAP1_HUMAN	Signal-transducing adaptor protein 1	6	1	0	0	0.613	0.046	0.049	0.087	0.061
SUMO2_HUMAN	Small ubiquitin-related modifier 2 {ECO:0000305}	9	1	0	0	0.498	0.037	0.058	0.09	0.061
T3JAM_HUMAN	TRAF3-interacting JNK-activating modulator	17	1	0	0	-2.275	0.002	0.041	0.14	0.061
TRI27_HUMAN	Zinc finger protein RFP	151	2	0	0	1.16	0.044	0.06	0.078	0.061
TXND3_HUMAN	Thioredoxin domain-containing protein 3	0	0	0	0	1.073	0.05	0.07	0.061	0.061
WNK1_HUMAN	Serine/threonine-protein kinase WNK1	2	1	0	0	0.543	0.032	0.056	0.095	0.061
ZBT7B_HUMAN	Zinc finger and BTB domain-containing protein 7B	11	2	0	0	0.535	0.029	0.065	0.088	0.061
ADNP_HUMAN	Activity-dependent neuroprotector homeobox protein	3	0	0	0	0.781	0.043	0.067	0.071	0.06
ADRB2_HUMAN	Beta-2 adrenergic receptor	4	0	0	0	1.377	0.059	0.044	0.078	0.06
BAP31_HUMAN	B-cell receptor-associated protein 31	8	1	0	0	-0.066	0.02	0.061	0.099	0.06
BIRC7_HUMAN	Baculoviral IAP repeat-containing protein 7	9	1	0	0	-0.041	0.02	0.075	0.084	0.06
CC106_HUMAN	Coiled-coil domain-containing protein 106	3	1	0	0	-2.275	0.002	0.042	0.136	0.06
COIL_HUMAN	Coilin	23	2	0	0	-0.662	0.009	0.045	0.125	0.06
CP087_HUMAN	UPF0547 protein C16orf87	1	1	0	0	-2.275	0.002	0.041	0.137	0.06
EYA1_HUMAN	Eyes absent homolog 1	0	0	0	0	0.99	0.044	0.053	0.083	0.06
GAB2_HUMAN	GRB2-associated-binding protein 2	3	2	0	0	0.533	0.029	0.059	0.094	0.06
K0408_HUMAN	Uncharacterized protein KIAA0408	3	1	0	0	-2.275	0.002	0.041	0.136	0.06
KHDR1_HUMAN	KH domain-containing, RNA-binding, signal transduction-associated protein 1	12	2	0	0	0.64	0.038	0.06	0.081	0.06
LAP4B_HUMAN	Lysosomal-associated transmembrane protein 4B	4	1	0	0	-2.275	0.002	0.041	0.136	0.06
MTA2_HUMAN	Metastasis-associated protein MTA2	4	1	0	0	-0.099	0.022	0.095	0.063	0.06
PGS2_HUMAN	Decorin	2	0	1	0	1.344	0.054	0.045	0.08	0.06
PIDD1_HUMAN	p53-induced death domain-containing protein 1	3	1	0	0	0.553	0.038	0.06	0.083	0.06
RGS20_HUMAN	Regulator of G-protein signaling 20	19	1	0	0	-2.275	0.002	0.042	0.136	0.06
RORA_HUMAN	Nuclear receptor ROR-alpha	2	0	0	0	1.57	0.082	0.025	0.074	0.06
RPIA_HUMAN	Ribose-5-phosphate isomerase	10	2	0	0	0.296	0.026	0.067	0.088	0.06
SAP_HUMAN	Prosaposin	2	0	0	0	1.087	0.06	0.047	0.073	0.06
SMCO3_HUMAN	Single-pass membrane and coiled-coil domain-containing protein 3	2	1	0	0	-2.275	0.002	0.043	0.134	0.06
SMRC1_HUMAN	SWI/SNF complex subunit SMARCC1	5	0	0	0	0.315	0.026	0.093	0.06	0.06
TNPO2_HUMAN	Transportin-2	7	1	0	0	-2.275	0.002	0.041	0.138	0.06
TRI42_HUMAN	Tripartite motif-containing protein 42	11	1	0	0	-2.275	0.002	0.038	0.14	0.06
UBL7_HUMAN	Ubiquitin-like protein 7	2	1	0	0	-2.275	0.002	0.04	0.139	0.06
XAGE3_HUMAN	X antigen family member 3	1	1	0	0	-2.275	0.002	0.042	0.137	0.06
ALDOA_HUMAN	Fructose-bisphosphate aldolase A	2	1	0	0	0.554	0.035	0.062	0.079	0.059
AT2A2_HUMAN	Sarcoplasmic/endoplasmic reticulum calcium ATPase 2	1	0	0	0	1.214	0.057	0.061	0.06	0.059
CEBPD_HUMAN	CCAAT/enhancer-binding protein delta	4	2	0	0	0.535	0.03	0.063	0.084	0.059
FGF4_HUMAN	Fibroblast growth factor 4	0	0	0	0	0.919	0.048	0.061	0.067	0.059
IL31R_HUMAN	Interleukin-31 receptor subunit alpha	0	0	0	0	1.262	0.046	0.05	0.081	0.059
MAGA6_HUMAN	Melanoma-associated antigen 6	34	1	0	0	-2.275	0.002	0.041	0.135	0.059
MARK4_HUMAN	MAP/microtubule affinity-regulating kinase 4	7	2	0	0	0.571	0.032	0.065	0.079	0.059
MYD88_HUMAN	Myeloid differentiation primary response protein MyD88	14	1	0	0	0.824	0.039	0.05	0.088	0.059
NR1H2_HUMAN	Oxysterols receptor LXR-beta	3	1	0	0	0.612	0.039	0.049	0.089	0.059
NRDC_HUMAN	Nardilysin	1	1	0	0	-0.338	0.016	0.099	0.062	0.059
NRIP1_HUMAN	Nuclear receptor-interacting protein 1	9	1	0	0	0.827	0.05	0.04	0.086	0.059
PCKGC_HUMAN	Phosphoenolpyruvate carboxykinase, cytosolic [GTP]	0	0	1	1	1.125	0.048	0.053	0.077	0.059
PDIA3_HUMAN	Protein disulfide-isomerase A3	7	2	0	0	0.911	0.041	0.049	0.088	0.059
PINX1_HUMAN	PIN2/TERF1-interacting telomerase inhibitor 1	1	1	0	0	-0.029	0.02	0.076	0.082	0.059
PKHF2_HUMAN	Pleckstrin homology domain-containing family F member 2	30	1	0	0	-2.275	0.002	0.041	0.133	0.059
PYR1_HUMAN	CAD protein	0	0	0	0	0.987	0.047	0.067	0.064	0.059
SGTB_HUMAN	Small glutamine-rich tetratricopeptide repeat-containing protein beta	8	1	0	0	-2.275	0.002	0.041	0.136	0.059
TB182_HUMAN	182 kDa tankyrase-1-binding protein	0	0	0	0	1.067	0.054	0.037	0.087	0.059
TMCC2_HUMAN	Transmembrane and coiled-coil domains protein 2	1	1	0	0	-2.275	0.002	0.041	0.136	0.059
TNKS1_HUMAN	Tankyrase-1	4	1	0	0	0.515	0.033	0.052	0.093	0.059
WNT7A_HUMAN	Protein Wnt-7a	1	0	0	0	1.451	0.069	0.045	0.063	0.059
ZBT14_HUMAN	Zinc finger and BTB domain-containing protein 14	33	2	0	0	0.535	0.029	0.064	0.084	0.059
B2CL2_HUMAN	Bcl-2-like protein 2	13	2	0	0	0.111	0.018	0.071	0.086	0.058
BMI1_HUMAN	Polycomb complex protein BMI-1	13	1	0	1	0.035	0.02	0.09	0.062	0.058
BOP_HUMAN	Protein Bop	5	2	0	0	0.36	0.025	0.052	0.097	0.058
BYST_HUMAN	Bystin	53	2	0	0	0.535	0.028	0.064	0.083	0.058
CCL11_HUMAN	Eotaxin	2	0	0	0	1.581	0.083	0.027	0.066	0.058
CISH_HUMAN	Cytokine-inducible SH2-containing protein	2	2	0	0	0.035	0.02	0.066	0.088	0.058
CTNA1_HUMAN	Catenin alpha-1	4	1	1	0	0.707	0.037	0.052	0.085	0.058
CXCR4_HUMAN	C-X-C chemokine receptor type 4	5	1	0	0	0.809	0.051	0.033	0.089	0.058
DYR1A_HUMAN	Dual specificity tyrosine-phosphorylation-regulated kinase 1A	5	1	0	0	0.479	0.034	0.052	0.088	0.058
KR261_HUMAN	Keratin-associated protein 26-1	22	1	0	0	-2.275	0.002	0.04	0.134	0.058
LDOC1_HUMAN	Protein LDOC1	40	1	0	0	-1.778	0.003	0.039	0.132	0.058
MEOX1_HUMAN	Homeobox protein MOX-1	18	1	0	0	-0.305	0.017	0.097	0.061	0.058
MK11_HUMAN	Mitogen-activated protein kinase 11	2	1	0	0	0.361	0.027	0.07	0.077	0.058
NEK6_HUMAN	Serine/threonine-protein kinase Nek6	16	1	0	0	0.267	0.025	0.068	0.082	0.058
NSD3_HUMAN	Histone-lysine N-methyltransferase NSD3	6	3	0	0	0.296	0.024	0.053	0.098	0.058
PSDE_HUMAN	26S proteasome non-ATPase regulatory subunit 14	3	0	0	0	1.17	0.055	0.045	0.074	0.058
REC8_HUMAN	Meiotic recombination protein REC8 homolog	0	0	0	0	0.001	0.02	0.095	0.058	0.058
SAFB1_HUMAN	Scaffold attachment factor B1	3	1	0	0	-0.004	0.02	0.084	0.07	0.058
SPERT_HUMAN	Spermatid-associated protein	48	2	0	0	-0.897	0.007	0.044	0.122	0.058
SYDC_HUMAN	Aspartate--tRNA ligase, cytoplasmic	3	2	0	0	0.191	0.023	0.064	0.086	0.058
TXND8_HUMAN	Thioredoxin domain-containing protein 8	0	0	0	0	0.802	0.037	0.076	0.061	0.058
8ODP_HUMAN	7,8-dihydro-8-oxoguanine triphosphatase	0	0	1	1	0.732	0.036	0.069	0.067	0.057
ADA15_HUMAN	Disintegrin and metalloproteinase domain-containing protein 15	16	1	0	0	0.372	0.025	0.067	0.078	0.057
ATRAP_HUMAN	Type-1 angiotensin II receptor-associated protein	58	1	0	0	-0.748	0.006	0.03	0.133	0.057
BUB1B_HUMAN	Mitotic checkpoint serine/threonine-protein kinase BUB1 beta	6	1	0	1	-0.136	0.019	0.072	0.08	0.057
FSCN1_HUMAN	Fascin	4	2	0	0	0.571	0.033	0.062	0.077	0.057
FURIN_HUMAN	Furin	1	0	0	0	0.756	0.041	0.065	0.066	0.057
HSP76_HUMAN	Heat shock 70 kDa protein 6	1	1	0	0	0.717	0.047	0.048	0.077	0.057
MTUS2_HUMAN	Microtubule-associated tumor suppressor candidate 2	127	2	0	0	-0.897	0.007	0.043	0.121	0.057
NOS1_HUMAN	Nitric oxide synthase, brain	1	0	0	0	1.506	0.077	0.026	0.067	0.057
ORC2_HUMAN	Origin recognition complex subunit 2	8	2	0	0	0.235	0.025	0.058	0.087	0.057
PIM1_HUMAN	Serine/threonine-protein kinase pim-1	9	1	0	0	0.504	0.031	0.063	0.075	0.057
SOAT1_HUMAN	Sterol O-acyltransferase 1	2	1	0	0	0.475	0.031	0.052	0.089	0.057
SPTN1_HUMAN	Spectrin alpha chain, non-erythrocytic 1	4	1	0	0	0.388	0.028	0.061	0.081	0.057
TNS2_HUMAN	Tensin-2	20	1	0	0	0.665	0.03	0.055	0.087	0.057
TYSY_HUMAN	Thymidylate synthase	0	0	1	0	0.715	0.031	0.069	0.072	0.057
USBP1_HUMAN	Usher syndrome type-1C protein-binding protein 1	79	2	0	0	-0.897	0.007	0.041	0.121	0.057
VIME_HUMAN	Vimentin	18	2	0	0	0.571	0.03	0.063	0.079	0.057
AA1R_HUMAN	Adenosine receptor A1	1	0	0	0	1.182	0.045	0.045	0.08	0.056
ACL6A_HUMAN	Actin-like protein 6A	1	0	0	0	0.244	0.022	0.077	0.07	0.056
ACV1C_HUMAN	Activin receptor type-1C	0	0	0	0	0.715	0.035	0.09	0.043	0.056
CP27B_HUMAN	25-hydroxyvitamin D-1 alpha hydroxylase, mitochondrial	0	0	0	0	0.654	0.027	0.078	0.064	0.056
DNPH1_HUMAN	2'-deoxynucleoside 5'-phosphate N-hydrolase 1 {ECO:0000255|HAMAP-Rule:MF_03036}	1	1	0	0	0.084	0.022	0.066	0.081	0.056
DPOG2_HUMAN	DNA polymerase subunit gamma-2, mitochondrial	1	1	0	0	0.293	0.028	0.058	0.084	0.056
DYR_HUMAN	Dihydrofolate reductase	0	0	0	0	0.384	0.027	0.082	0.057	0.056
GHRHR_HUMAN	Growth hormone-releasing hormone receptor	0	0	0	1	2.246	0.083	0.039	0.044	0.056
HMGN1_HUMAN	Non-histone chromosomal protein HMG-14	0	0	0	0	0.659	0.037	0.064	0.069	0.056
HXB7_HUMAN	Homeobox protein Hox-B7	3	2	0	1	0.535	0.027	0.058	0.083	0.056
MEF2A_HUMAN	Myocyte-specific enhancer factor 2A	0	0	0	0	0.838	0.046	0.061	0.062	0.056
MEIS1_HUMAN	Homeobox protein Meis1	3	1	0	0	-0.636	0.01	0.107	0.049	0.056
MMP9_HUMAN	Matrix metalloproteinase-9	5	0	0	0	0.919	0.041	0.059	0.067	0.056
MSX1_HUMAN	Homeobox protein MSX-1	0	0	0	0	1.283	0.055	0.051	0.061	0.056
PK3CG_HUMAN	Phosphatidylinositol 4,5-bisphosphate 3-kinase catalytic subunit gamma isoform	1	0	0	0	1.269	0.054	0.045	0.07	0.056
PLCE1_HUMAN	1-phosphatidylinositol 4,5-bisphosphate phosphodiesterase epsilon-1	0	0	0	0	0.898	0.041	0.041	0.086	0.056
TELO2_HUMAN	Telomere length regulation protein TEL2 homolog	3	1	0	0	-0.785	0.009	0.03	0.131	0.056
TF2B_HUMAN	Transcription initiation factor IIB	4	2	0	0	0.64	0.038	0.053	0.076	0.056
ALBU_HUMAN	Serum albumin	1	0	0	0	0.849	0.041	0.076	0.047	0.055
BRD7_HUMAN	Bromodomain-containing protein 7	3	2	0	0	0.64	0.035	0.053	0.078	0.055
C1QB_HUMAN	Complement C1q subcomponent subunit B	1	1	0	0	-0.854	0.007	0.045	0.113	0.055
DAZP2_HUMAN	DAZ-associated protein 2	54	2	0	0	-0.897	0.007	0.042	0.116	0.055
DHYS_HUMAN	Deoxyhypusine synthase	11	2	0	0	0.471	0.027	0.055	0.085	0.055
DIP2A_HUMAN	Disco-interacting protein 2 homolog A	7	1	0	0	-1.778	0.003	0.036	0.126	0.055
DLG4_HUMAN	Disks large homolog 4	9	1	0	0	0.377	0.029	0.048	0.089	0.055
EYA2_HUMAN	Eyes absent homolog 2	1	0	0	0	1.106	0.043	0.042	0.082	0.055
FLNC_HUMAN	Filamin-C	6	2	0	0	0.405	0.029	0.058	0.079	0.055
GA45A_HUMAN	Growth arrest and DNA damage-inducible protein GADD45 alpha	7	0	0	0	0.278	0.024	0.081	0.062	0.055
IBP6_HUMAN	Insulin-like growth factor-binding protein 6	0	0	0	0	0.946	0.052	0.086	0.027	0.055
ISL1_HUMAN	Insulin gene enhancer protein ISL-1	1	0	0	0	1.162	0.055	0.059	0.051	0.055
MMP2_HUMAN	72 kDa type IV collagenase	2	0	0	0	0.989	0.051	0.039	0.077	0.055
NEB2_HUMAN	Neurabin-2	1	1	0	0	0.604	0.04	0.047	0.077	0.055
NP1L1_HUMAN	Nucleosome assembly protein 1-like 1	6	3	0	0	0.227	0.023	0.055	0.085	0.055
RHBL4_HUMAN	Rhomboid-related protein 4	0	0	0	0	0.87	0.044	0.041	0.081	0.055
SCF_HUMAN	Kit ligand	1	0	0	0	1.293	0.053	0.038	0.076	0.055
TM1L1_HUMAN	TOM1-like protein 1	6	2	0	0	0.367	0.03	0.049	0.085	0.055
TOPK_HUMAN	Lymphokine-activated killer T-cell-originated protein kinase	2	1	0	0	0.032	0.022	0.061	0.082	0.055
VAPB_HUMAN	Vesicle-associated membrane protein-associated protein B/C	4	1	0	0	0.756	0.044	0.037	0.085	0.055
ADAM9_HUMAN	Disintegrin and metalloproteinase domain-containing protein 9	3	0	0	0	0.706	0.043	0.062	0.058	0.054
CAN3_HUMAN	Calpain-3	3	0	0	0	1.429	0.066	0.032	0.066	0.054
CO1A2_HUMAN	Collagen alpha-2(I) chain	2	0	0	0	1.214	0.065	0.048	0.049	0.054
CRBA4_HUMAN	Beta-crystallin A4	8	1	0	0	-1.778	0.003	0.036	0.124	0.054
ECT2_HUMAN	Protein ECT2	2	0	0	0	0.894	0.048	0.059	0.055	0.054
EFNA1_HUMAN	Ephrin-A1	1	0	0	0	0.919	0.044	0.054	0.065	0.054
FGF9_HUMAN	Fibroblast growth factor 9	0	0	0	0	0.843	0.044	0.049	0.067	0.054
INHBA_HUMAN	Inhibin beta A chain	0	0	0	0	1.374	0.075	0.026	0.062	0.054
KALM_HUMAN	Anosmin-1 {ECO:0000303|PubMed:8832397, ECO:0000312|HGNC:HGNC:6211}	1	1	0	0	-0.421	0.013	0.079	0.071	0.054
KRA59_HUMAN	Keratin-associated protein 5-9	100	1	0	0	-1.778	0.003	0.036	0.123	0.054
LZTS2_HUMAN	Leucine zipper putative tumor suppressor 2 {ECO:0000255|HAMAP-Rule:MF_03026}	135	2	0	0	0.134	0.02	0.058	0.083	0.054
MCRS1_HUMAN	Microspherule protein 1	18	1	0	0	0.403	0.028	0.052	0.084	0.054
OXR1_HUMAN	Oxidation resistance protein 1	0	0	0	0	0.213	0.021	0.09	0.051	0.054
PP4C_HUMAN	Serine/threonine-protein phosphatase 4 catalytic subunit	7	1	0	0	-1.815	0.003	0.046	0.115	0.054
S10A2_HUMAN	Protein S100-A2	6	3	0	0	0.332	0.028	0.051	0.084	0.054
S22A3_HUMAN	Solute carrier family 22 member 3	1	1	0	0	-1.712	0.003	0.028	0.131	0.054
SEH1_HUMAN	Nucleoporin SEH1	2	0	0	0	-0.324	0.015	0.098	0.05	0.054
SPG21_HUMAN	Maspardin	31	3	0	0	0.332	0.027	0.051	0.083	0.054
SUZ12_HUMAN	Polycomb protein SUZ12	2	1	0	0	-0.43	0.013	0.095	0.053	0.054
TIM_HUMAN	Protein timeless homolog	1	0	0	0	0.771	0.037	0.034	0.091	0.054
TNR5_HUMAN	Tumor necrosis factor receptor superfamily member 5	3	0	0	0	0.97	0.046	0.046	0.07	0.054
TTP_HUMAN	mRNA decay activator protein ZFP36 {ECO:0000305}	2	0	0	0	0.711	0.038	0.058	0.065	0.054
UBE3A_HUMAN	Ubiquitin-protein ligase E3A	1	1	0	0	-0.293	0.017	0.049	0.095	0.054
ACHA4_HUMAN	Neuronal acetylcholine receptor subunit alpha-4	0	0	0	0	0.525	0.028	0.064	0.068	0.053
ANGP4_HUMAN	Angiopoietin-4	0	0	0	0	1.232	0.065	0.032	0.061	0.053
AREG_HUMAN	Amphiregulin {ECO:0000303|PubMed:2325643}	1	0	0	0	0.609	0.031	0.081	0.048	0.053
CATH_HUMAN	Pro-cathepsin H	0	0	0	0	1.343	0.064	0.034	0.062	0.053
CCD14_HUMAN	Coiled-coil domain-containing protein 14	1	1	0	0	-1.778	0.003	0.036	0.119	0.053
CCNE2_HUMAN	G1/S-specific cyclin-E2	3	1	0	0	-0.157	0.016	0.071	0.071	0.053
DPOG1_HUMAN	DNA polymerase subunit gamma-1	1	0	1	1	1.262	0.049	0.041	0.07	0.053
FANCG_HUMAN	Fanconi anemia group G protein	3	0	0	0	1.181	0.06	0.019	0.08	0.053
FHIT_HUMAN	Bis(5'-adenosyl)-triphosphatase	3	1	0	0	-0.232	0.018	0.057	0.084	0.053
GOLP3_HUMAN	Golgi phosphoprotein 3	4	1	0	0	0.126	0.019	0.053	0.086	0.053
HBEGF_HUMAN	Proheparin-binding EGF-like growth factor	0	0	0	0	0.843	0.044	0.049	0.065	0.053
KAT8_HUMAN	Histone acetyltransferase KAT8	3	1	0	0	0.186	0.028	0.053	0.079	0.053
KCNC2_HUMAN	Potassium voltage-gated channel subfamily C member 2 {ECO:0000312|HGNC:HGNC:6234}	0	0	0	0	0.855	0.041	0.057	0.061	0.053
LIRB1_HUMAN	Leukocyte immunoglobulin-like receptor subfamily B member 1	0	0	0	0	1.179	0.061	0.037	0.062	0.053
P2RX7_HUMAN	P2X purinoceptor 7	0	0	0	0	1.236	0.062	0.032	0.065	0.053
PPT1_HUMAN	Palmitoyl-protein thioesterase 1	0	0	0	0	1.153	0.042	0.052	0.066	0.053
RFC5_HUMAN	Replication factor C subunit 5	4	0	0	0	1.027	0.05	0.043	0.067	0.053
TOPRS_HUMAN	E3 ubiquitin-protein ligase Topors	0	0	0	0	1.286	0.06	0.033	0.065	0.053
TRAF4_HUMAN	TNF receptor-associated factor 4	27	1	0	0	0.148	0.023	0.059	0.078	0.053
VEGFC_HUMAN	Vascular endothelial growth factor C	1	0	0	0	1.349	0.055	0.038	0.066	0.053
CAMP_HUMAN	Cathelicidin antimicrobial peptide {ECO:0000312|HGNC:HGNC:1472}	1	1	0	0	0.415	0.026	0.059	0.072	0.052
CANB1_HUMAN	Calcineurin subunit B type 1	2	1	0	0	0.587	0.034	0.043	0.079	0.052
CO3A1_HUMAN	Collagen alpha-1(III) chain	0	0	1	0	1.092	0.052	0.051	0.054	0.052
CTIP_HUMAN	DNA endonuclease RBBP8	2	1	0	0	0.751	0.048	0.036	0.073	0.052
DHX9_HUMAN	ATP-dependent RNA helicase A	6	1	0	0	0.486	0.032	0.043	0.081	0.052
DOK4_HUMAN	Docking protein 4	3	1	0	0	-0.669	0.011	0.072	0.074	0.052
EDAD_HUMAN	Ectodysplasin-A receptor-associated adapter protein	8	2	0	0	0.134	0.021	0.055	0.081	0.052
EYA3_HUMAN	Eyes absent homolog 3	0	0	0	0	0.824	0.036	0.043	0.077	0.052
GIP_HUMAN	Gastric inhibitory polypeptide	2	0	0	0	0.89	0.035	0.067	0.053	0.052
HMOX2_HUMAN	Heme oxygenase 2	0	0	0	0	0.655	0.028	0.071	0.057	0.052
HNF1B_HUMAN	Hepatocyte nuclear factor 1-beta	0	0	0	0	1.356	0.06	0.033	0.062	0.052
HNRPU_HUMAN	Heterogeneous nuclear ribonucleoprotein U	2	1	0	0	0.76	0.04	0.035	0.081	0.052
HSP72_HUMAN	Heat shock-related 70 kDa protein 2	3	0	0	0	0.903	0.047	0.043	0.067	0.052
HTF4_HUMAN	Transcription factor 12	26	1	0	0	-0.29	0.013	0.041	0.101	0.052
MACD1_HUMAN	O-acetyl-ADP-ribose deacetylase MACROD1	1	1	0	0	0.025	0.023	0.049	0.084	0.052
NDF1_HUMAN	Neurogenic differentiation factor 1	0	0	0	0	1.162	0.051	0.057	0.049	0.052
PAI1_HUMAN	Plasminogen activator inhibitor 1	4	0	1	1	1.578	0.067	0.022	0.068	0.052
PECA1_HUMAN	Platelet endothelial cell adhesion molecule	5	2	0	0	0.134	0.02	0.055	0.082	0.052
PSD11_HUMAN	26S proteasome non-ATPase regulatory subunit 11	1	0	0	0	1.229	0.06	0.033	0.063	0.052
PTPRA_HUMAN	Receptor-type tyrosine-protein phosphatase alpha	2	1	0	0	-0.669	0.01	0.072	0.074	0.052
RPB2_HUMAN	DNA-directed RNA polymerase II subunit RPB2	0	0	0	0	0.434	0.032	0.069	0.057	0.052
RPE65_HUMAN	Retinoid isomerohydrolase	0	0	0	0	0.98	0.045	0.028	0.083	0.052
SH2B1_HUMAN	SH2B adapter protein 1	2	2	0	0	0.2	0.021	0.051	0.084	0.052
SHAN2_HUMAN	SH3 and multiple ankyrin repeat domains protein 2	5	2	0	0	0.471	0.027	0.05	0.077	0.052
TRRAP_HUMAN	Transformation/transcription domain-associated protein	4	2	0	0	0.069	0.018	0.056	0.08	0.052
UBP47_HUMAN	Ubiquitin carboxyl-terminal hydrolase 47	1	0	0	0	0.665	0.034	0.05	0.071	0.052
ATF1_HUMAN	Cyclic AMP-dependent transcription factor ATF-1	4	2	0	0	0.657	0.034	0.05	0.069	0.051
BKRB2_HUMAN	B2 bradykinin receptor	1	0	0	0	0.712	0.026	0.053	0.073	0.051
CUL4A_HUMAN	Cullin-4A	4	0	0	0	0.492	0.031	0.06	0.061	0.051
DDX1_HUMAN	ATP-dependent RNA helicase DDX1	0	0	0	0	0.205	0.023	0.084	0.046	0.051
DDX3X_HUMAN	ATP-dependent RNA helicase DDX3X	10	0	0	0	1.171	0.064	0.034	0.056	0.051
DUOX2_HUMAN	Dual oxidase 2	0	0	0	0	0.711	0.029	0.077	0.049	0.051
E2F3_HUMAN	Transcription factor E2F3	3	2	0	0	0.369	0.031	0.047	0.074	0.051
EGR2_HUMAN	E3 SUMO-protein ligase EGR2	0	0	0	0	1.04	0.055	0.039	0.059	0.051
FGF19_HUMAN	Fibroblast growth factor 19	0	0	0	0	0.67	0.036	0.054	0.064	0.051
IER5_HUMAN	Immediate early response gene 5 protein	2	1	0	0	0.343	0.032	0.044	0.076	0.051
IMB1_HUMAN	Importin subunit beta-1	3	1	0	0	0.529	0.031	0.048	0.073	0.051
KKCC2_HUMAN	Calcium/calmodulin-dependent protein kinase kinase 2	0	0	0	0	0.635	0.041	0.064	0.049	0.051
KMT2A_HUMAN	Histone-lysine N-methyltransferase 2A	10	0	0	0	1.096	0.047	0.044	0.063	0.051
NEU1_HUMAN	Oxytocin-neurophysin 1	0	0	0	0	0.619	0.028	0.071	0.054	0.051
NOGG_HUMAN	Noggin	1	0	0	1	1.217	0.045	0.051	0.058	0.051
NUAK1_HUMAN	NUAK family SNF1-like kinase 1	2	1	0	0	0.139	0.023	0.062	0.069	0.051
OSR1_HUMAN	Protein odd-skipped-related 1	0	0	0	0	1.15	0.057	0.031	0.066	0.051
REST_HUMAN	RE1-silencing transcription factor	1	0	0	0	1.129	0.056	0.046	0.052	0.051
RHOA_HUMAN	Transforming protein RhoA	15	1	0	0	0.208	0.026	0.058	0.071	0.051
RIPK3_HUMAN	Receptor-interacting serine/threonine-protein kinase 3	6	0	0	0	0.544	0.033	0.063	0.056	0.051
TXND2_HUMAN	Thioredoxin domain-containing protein 2	0	0	0	0	0.802	0.036	0.064	0.054	0.051
XDH_HUMAN	Xanthine dehydrogenase/oxidase	0	0	0	0	0.112	0.021	0.085	0.047	0.051
ZN363_HUMAN	RING finger and CHY zinc finger domain-containing protein 1	14	1	0	0	0.204	0.029	0.049	0.076	0.051
ADAM8_HUMAN	Disintegrin and metalloproteinase domain-containing protein 8	0	0	0	0	1.156	0.051	0.032	0.066	0.05
ADR2_HUMAN	Adiponectin receptor protein 2	1	0	0	0	0.599	0.026	0.068	0.055	0.05
AMPD2_HUMAN	AMP deaminase 2	2	1	0	0	-0.022	0.018	0.051	0.081	0.05
ARBK1_HUMAN	Beta-adrenergic receptor kinase 1	4	1	0	0	0.415	0.025	0.052	0.073	0.05
ARI2_HUMAN	E3 ubiquitin-protein ligase ARIH2	7	1	0	0	0.117	0.025	0.047	0.079	0.05
BIRC2_HUMAN	Baculoviral IAP repeat-containing protein 2	21	0	0	0	0.47	0.026	0.073	0.052	0.05
CAPR2_HUMAN	Caprin-2	2	1	0	0	-0.949	0.009	0.035	0.104	0.05
CENPS_HUMAN	Centromere protein S	1	0	0	0	0.236	0.027	0.068	0.054	0.05
CR3L1_HUMAN	Cyclic AMP-responsive element-binding protein 3-like protein 1	17	0	0	0	0.589	0.032	0.074	0.046	0.05
DUOX1_HUMAN	Dual oxidase 1	0	0	0	0	0.711	0.028	0.073	0.049	0.05
NR1D1_HUMAN	Nuclear receptor subfamily 1 group D member 1	1	0	0	0	1.326	0.067	0.024	0.06	0.05
NUCG_HUMAN	Endonuclease G, mitochondrial	1	0	1	0	0.962	0.046	0.033	0.073	0.05
ORC1_HUMAN	Origin recognition complex subunit 1	5	1	0	0	-0.701	0.01	0.087	0.053	0.05
PTN23_HUMAN	Tyrosine-protein phosphatase non-receptor type 23	10	2	0	0	0.271	0.026	0.05	0.076	0.05
RD21L_HUMAN	Double-strand-break repair protein rad21-like protein 1	0	0	0	0	0.001	0.019	0.078	0.053	0.05
SF3B4_HUMAN	Splicing factor 3B subunit 4	23	2	0	0	0.369	0.029	0.047	0.074	0.05
SHB_HUMAN	SH2 domain-containing adapter protein B	3	1	0	0	-0.054	0.019	0.064	0.066	0.05
SORCN_HUMAN	Sorcin	4	1	0	0	0.384	0.025	0.042	0.083	0.05
Z385A_HUMAN	Zinc finger protein 385A	0	0	0	0	1.052	0.039	0.049	0.061	0.05
1433B_HUMAN	14-3-3 protein beta/alpha	23	1	0	0	0.04	0.02	0.044	0.085	0.049
ACE2_HUMAN	Angiotensin-converting enzyme 2	0	0	0	0	0.357	0.026	0.075	0.046	0.049
ALS2_HUMAN	Alsin	1	0	0	0	0.887	0.038	0.057	0.052	0.049
CIB1_HUMAN	Calcium and integrin-binding protein 1	1	0	0	0	0.955	0.047	0.034	0.065	0.049
CTC1_HUMAN	CST complex subunit CTC1	2	0	1	0	0.89	0.046	0.037	0.063	0.049
DCR1A_HUMAN	DNA cross-link repair 1A protein	0	0	0	0	1.134	0.054	0.03	0.063	0.049
DPEP1_HUMAN	Dipeptidase 1	2	0	0	0	0.216	0.024	0.079	0.043	0.049
MTCH2_HUMAN	Mitochondrial carrier homolog 2	0	0	0	0	0.687	0.036	0.033	0.078	0.049
NUCKS_HUMAN	Nuclear ubiquitous casein and cyclin-dependent kinase substrate 1	0	0	0	0	0.761	0.037	0.05	0.061	0.049
ONCM_HUMAN	Oncostatin-M	0	0	0	0	1.334	0.063	0.031	0.054	0.049
POGZ_HUMAN	Pogo transposable element with ZNF domain	16	1	0	0	-0.357	0.014	0.072	0.061	0.049
PON2_HUMAN	Serum paraoxonase/arylesterase 2	0	0	0	0	0.552	0.03	0.073	0.043	0.049
PSME4_HUMAN	Proteasome activator complex subunit 4	2	0	0	0	1.031	0.049	0.032	0.066	0.049
PTPRR_HUMAN	Receptor-type tyrosine-protein phosphatase R	2	1	0	0	-0.161	0.016	0.057	0.073	0.049
RABX5_HUMAN	Rab5 GDP/GTP exchange factor	11	2	0	0	0.202	0.024	0.049	0.073	0.049
RAMP2_HUMAN	Receptor activity-modifying protein 2	1	0	0	0	1.148	0.052	0.027	0.068	0.049
SHAN3_HUMAN	SH3 and multiple ankyrin repeat domains protein 3	3	1	0	0	0.249	0.023	0.049	0.077	0.049
SSXT_HUMAN	Protein SSXT	1	1	0	0	0.059	0.022	0.057	0.067	0.049
TFR1_HUMAN	Transferrin receptor protein 1	4	0	0	0	1.306	0.071	0.028	0.048	0.049
ZFYV1_HUMAN	Zinc finger FYVE domain-containing protein 1	1	1	0	0	-0.64	0.011	0.089	0.047	0.049
AMFR_HUMAN	E3 ubiquitin-protein ligase AMFR	4	1	1	0	0.359	0.031	0.04	0.073	0.048
ATF5_HUMAN	Cyclic AMP-dependent transcription factor ATF-5	2	0	0	0	0.406	0.029	0.057	0.058	0.048
B2L10_HUMAN	Bcl-2-like protein 10	3	1	0	0	-0.106	0.02	0.048	0.076	0.048
BUB1_HUMAN	Mitotic checkpoint serine/threonine-protein kinase BUB1	2	1	0	0	-0.357	0.015	0.068	0.063	0.048
CASP9_HUMAN	Caspase-9	7	0	1	0	0.674	0.04	0.03	0.073	0.048
COMT_HUMAN	Catechol O-methyltransferase	1	0	0	0	0.678	0.035	0.049	0.061	0.048
COR1A_HUMAN	Coronin-1A	3	1	0	0	0.549	0.03	0.049	0.064	0.048
DNJC3_HUMAN	DnaJ homolog subfamily C member 3	0	0	0	0	0.96	0.048	0.036	0.06	0.048
DVL2_HUMAN	Segment polarity protein dishevelled homolog DVL-2	9	1	0	0	0.089	0.023	0.056	0.066	0.048
ERC6L_HUMAN	DNA excision repair protein ERCC-6-like	3	1	0	0	-0.592	0.013	0.072	0.059	0.048
EREG_HUMAN	Proepiregulin	0	0	0	0	0.957	0.047	0.037	0.061	0.048
GDN_HUMAN	Glia-derived nexin	1	0	0	0	1.128	0.041	0.041	0.062	0.048
KDM4D_HUMAN	Lysine-specific demethylase 4D	0	0	0	0	0.438	0.032	0.036	0.076	0.048
LYRIC_HUMAN	Protein LYRIC	3	1	0	0	-0.103	0.02	0.061	0.064	0.048
MCM6_HUMAN	DNA replication licensing factor MCM6	12	1	0	0	-0.086	0.021	0.067	0.058	0.048
NDC80_HUMAN	Kinetochore protein NDC80 homolog	26	1	0	0	-0.252	0.017	0.066	0.06	0.048
NFAC4_HUMAN	Nuclear factor of activated T-cells, cytoplasmic 4	1	0	0	0	1.007	0.05	0.027	0.066	0.048
NOS2_HUMAN	Nitric oxide synthase, inducible	1	0	0	0	0.963	0.051	0.026	0.068	0.048
NR1H3_HUMAN	Oxysterols receptor LXR-alpha	7	1	0	0	0.567	0.037	0.037	0.069	0.048
PO4F2_HUMAN	POU domain, class 4, transcription factor 2	0	0	0	0	0.64	0.036	0.056	0.052	0.048
PRL_HUMAN	Prolactin	0	0	0	0	0.574	0.026	0.062	0.055	0.048
RPB4_HUMAN	DNA-directed RNA polymerase II subunit RPB4	0	0	0	0	0.975	0.048	0.034	0.061	0.048
S5A1_HUMAN	3-oxo-5-alpha-steroid 4-dehydrogenase 1	0	0	0	0	0.577	0.033	0.05	0.061	0.048
SLAP2_HUMAN	Src-like-adapter 2	4	1	0	0	0.234	0.021	0.06	0.062	0.048
T53I1_HUMAN	Tumor protein p53-inducible nuclear protein 1	2	0	0	0	0.486	0.03	0.057	0.058	0.048
USF1_HUMAN	Upstream stimulatory factor 1	3	0	0	0	1.174	0.054	0.025	0.065	0.048
ZHANG_HUMAN	CREB/ATF bZIP transcription factor	8	2	0	0	0.522	0.03	0.049	0.064	0.048
ADA17_HUMAN	Disintegrin and metalloproteinase domain-containing protein 17	2	0	0	0	1.111	0.043	0.034	0.064	0.047
ADRB1_HUMAN	Beta-1 adrenergic receptor	2	0	0	0	1.252	0.05	0.031	0.06	0.047
ADRB3_HUMAN	Beta-3 adrenergic receptor	0	0	1	0	1.252	0.053	0.031	0.056	0.047
AHR_HUMAN	Aryl hydrocarbon receptor	3	1	0	0	0.542	0.036	0.038	0.066	0.047
BOK_HUMAN	Bcl-2-related ovarian killer protein {ECO:0000303|PubMed:11034351}	0	0	0	0	0.555	0.028	0.047	0.066	0.047
CDC5L_HUMAN	Cell division cycle 5-like protein	13	1	0	0	0.411	0.032	0.048	0.06	0.047
COQ7_HUMAN	5-demethoxyubiquinone hydroxylase, mitochondrial {ECO:0000255|HAMAP-Rule:MF_03194}	0	0	0	1	-0.782	0.008	0.1	0.031	0.047
COX1_HUMAN	Cytochrome c oxidase subunit 1	3	0	1	1	0.589	0.026	0.064	0.05	0.047
DLL1_HUMAN	Delta-like protein 1	0	0	0	0	1.079	0.047	0.039	0.057	0.047
DNM1L_HUMAN	Dynamin-1-like protein	6	1	0	0	-0.123	0.019	0.048	0.073	0.047
FKBP4_HUMAN	Peptidyl-prolyl cis-trans isomerase FKBP4	7	1	0	0	0.084	0.02	0.056	0.064	0.047
GDF8_HUMAN	Growth/differentiation factor 8	4	0	0	0	1.179	0.054	0.021	0.066	0.047
GLI2_HUMAN	Zinc finger protein GLI2 {ECO:0000305}	2	0	0	0	0.769	0.04	0.051	0.052	0.047
GPX5_HUMAN	Epididymal secretory glutathione peroxidase	0	0	0	0	0.378	0.027	0.07	0.042	0.047
MALT1_HUMAN	Mucosa-associated lymphoid tissue lymphoma translocation protein 1	8	1	0	0	0.391	0.026	0.053	0.061	0.047
MGST1_HUMAN	Microsomal glutathione S-transferase 1	1	0	0	0	0.399	0.03	0.063	0.049	0.047
MTSS1_HUMAN	Metastasis suppressor protein 1	1	1	0	0	0.256	0.028	0.05	0.062	0.047
PER1_HUMAN	Period circadian protein homolog 1	0	0	0	0	0.389	0.025	0.059	0.057	0.047
PR15A_HUMAN	Protein phosphatase 1 regulatory subunit 15A	2	0	0	0	0.687	0.037	0.034	0.07	0.047
PTN_HUMAN	Pleiotrophin	0	0	0	0	0.735	0.033	0.046	0.063	0.047
RAD50_HUMAN	DNA repair protein RAD50	2	0	0	0	0.899	0.048	0.039	0.054	0.047
RIMS1_HUMAN	Regulating synaptic membrane exocytosis protein 1	1	1	0	0	0.344	0.023	0.05	0.068	0.047
SGO2_HUMAN	Shugoshin 2 {ECO:0000312|HGNC:HGNC:30812}	3	1	0	0	-0.523	0.013	0.065	0.062	0.047
SIR4_HUMAN	NAD-dependent protein lipoamidase sirtuin-4, mitochondrial {ECO:0000255|HAMAP-Rule:MF_03161, ECO:0000303|PubMed:25525879}	3	0	0	0	0.813	0.037	0.032	0.071	0.047
SPRC_HUMAN	SPARC	0	0	0	0	0.584	0.035	0.056	0.049	0.047
SRGP3_HUMAN	SLIT-ROBO Rho GTPase-activating protein 3	2	2	0	0	0.036	0.021	0.045	0.075	0.047
TENA_HUMAN	Tenascin	0	0	0	0	0.584	0.035	0.06	0.046	0.047
TFCP2_HUMAN	Alpha-globin transcription factor CP2	40	2	0	0	0.309	0.026	0.053	0.063	0.047
TOR1A_HUMAN	Torsin-1A	1	0	0	0	0.742	0.04	0.058	0.042	0.047
TPR_HUMAN	Nucleoprotein TPR	1	0	0	0	0.288	0.025	0.06	0.058	0.047
TTPA_HUMAN	Alpha-tocopherol transfer protein	1	0	0	0	0.537	0.024	0.061	0.055	0.047
UBF1_HUMAN	Nucleolar transcription factor 1	2	1	0	0	-0.567	0.013	0.079	0.049	0.047
APOA2_HUMAN	Apolipoprotein A-II	1	0	0	0	1.174	0.052	0.036	0.051	0.046
CLK3_HUMAN	Dual specificity protein kinase CLK3	15	2	0	0	0.309	0.024	0.051	0.063	0.046
DNJA1_HUMAN	DnaJ homolog subfamily A member 1	1	0	0	0	0.486	0.028	0.044	0.066	0.046
ECSIT_HUMAN	Evolutionarily conserved signaling intermediate in Toll pathway, mitochondrial	4	2	0	0	0.32	0.022	0.048	0.068	0.046
EVI1_HUMAN	MDS1 and EVI1 complex locus protein EVI1	2	1	0	0	0.02	0.022	0.055	0.061	0.046
FA60A_HUMAN	Protein FAM60A	1	1	0	0	-2.078	0.002	0.028	0.107	0.046
GDNF_HUMAN	Glial cell line-derived neurotrophic factor	1	0	0	0	1.069	0.047	0.035	0.057	0.046
HEXI2_HUMAN	Protein HEXIM2	10	2	0	0	0.309	0.026	0.052	0.06	0.046
IL6RB_HUMAN	Interleukin-6 receptor subunit beta	3	0	0	0	0.702	0.036	0.064	0.038	0.046
KC1A_HUMAN	Casein kinase I isoform alpha	3	1	0	0	-0.088	0.018	0.047	0.071	0.046
MUL1_HUMAN	Mitochondrial ubiquitin ligase activator of NFKB 1	2	0	0	0	0.655	0.037	0.034	0.066	0.046
NDRG1_HUMAN	Protein NDRG1	2	1	0	0	0.082	0.023	0.037	0.078	0.046
NUPR2_HUMAN	Nuclear protein 2 {ECO:0000305}	0	0	0	0	-0.923	0.008	0.103	0.028	0.046
PARP3_HUMAN	Poly [ADP-ribose] polymerase 3	0	0	0	0	0.615	0.037	0.036	0.065	0.046
PCLI1_HUMAN	PTB-containing, cubilin and LRP1-interacting protein	9	0	0	0	0.492	0.033	0.055	0.05	0.046
PRR5L_HUMAN	Proline-rich protein 5-like	0	0	0	0	0.369	0.033	0.055	0.052	0.046
RASF1_HUMAN	Ras association domain-containing protein 1	8	1	0	0	0.407	0.033	0.036	0.067	0.046
SMC5_HUMAN	Structural maintenance of chromosomes protein 5	1	0	1	0	0.794	0.034	0.044	0.059	0.046
SPOP_HUMAN	Speckle-type POZ protein	6	1	0	0	-0.048	0.017	0.052	0.069	0.046
TLE1_HUMAN	Transducin-like enhancer protein 1	4	1	0	0	0.007	0.019	0.059	0.06	0.046
UB2V1_HUMAN	Ubiquitin-conjugating enzyme E2 variant 1	7	0	0	0	0.696	0.035	0.036	0.066	0.046
UD11_HUMAN	UDP-glucuronosyltransferase 1-1	0	0	0	0	0.752	0.035	0.049	0.055	0.046
ZBT17_HUMAN	Zinc finger and BTB domain-containing protein 17	5	1	0	0	0.429	0.032	0.04	0.066	0.046
ABEC1_HUMAN	C->U-editing enzyme APOBEC-1	0	0	0	0	0.989	0.053	0.028	0.055	0.045
AEN_HUMAN	Apoptosis-enhancing nuclease	27	1	0	0	0.084	0.021	0.043	0.072	0.045
BDNF_HUMAN	Brain-derived neurotrophic factor	0	0	0	1	0.758	0.03	0.046	0.061	0.045
BMP4_HUMAN	Bone morphogenetic protein 4	1	0	0	0	1.061	0.055	0.032	0.048	0.045
BRSK2_HUMAN	Serine/threonine-protein kinase BRSK2	0	0	0	0	0.817	0.035	0.04	0.06	0.045
BTC_HUMAN	Probetacellulin	4	0	0	0	0.654	0.029	0.051	0.055	0.045
CCL5_HUMAN	C-C motif chemokine 5	1	0	0	0	1.117	0.055	0.03	0.05	0.045
ITA2_HUMAN	Integrin alpha-2	3	0	0	0	0.842	0.04	0.042	0.053	0.045
MBB1A_HUMAN	Myb-binding protein 1A	2	0	0	0	0.52	0.031	0.052	0.051	0.045
NDNF_HUMAN	Protein NDNF	0	0	0	0	0.89	0.043	0.034	0.058	0.045
NF2L1_HUMAN	Nuclear factor erythroid 2-related factor 1	2	0	0	1	0.736	0.037	0.05	0.049	0.045
OTX1_HUMAN	Homeobox protein OTX1	42	1	0	0	-1.281	0.005	0.028	0.101	0.045
PLK2_HUMAN	Serine/threonine-protein kinase PLK2	2	0	0	0	0.748	0.036	0.039	0.059	0.045
PRDX2_HUMAN	Peroxiredoxin-2	0	0	0	0	0.391	0.023	0.071	0.041	0.045
PROK2_HUMAN	Prokineticin-2	0	0	0	0	1.193	0.048	0.031	0.057	0.045
ROR2_HUMAN	Tyrosine-protein kinase transmembrane receptor ROR2	2	0	0	0	0.745	0.039	0.041	0.055	0.045
SGPL1_HUMAN	Sphingosine-1-phosphate lyase 1 {ECO:0000305}	1	0	0	0	0.558	0.026	0.038	0.071	0.045
SOCS4_HUMAN	Suppressor of cytokine signaling 4	5	1	0	0	-0.616	0.013	0.049	0.072	0.045
TKT_HUMAN	Transketolase	1	1	0	0	-0.178	0.016	0.054	0.065	0.045
TNF11_HUMAN	Tumor necrosis factor ligand superfamily member 11	0	0	0	0	1.108	0.045	0.037	0.052	0.045
TRI13_HUMAN	E3 ubiquitin-protein ligase TRIM13	0	0	0	0	0.647	0.042	0.031	0.062	0.045
TRPV4_HUMAN	Transient receptor potential cation channel subfamily V member 4	0	0	0	0	0.967	0.047	0.027	0.06	0.045
XRCC4_HUMAN	DNA repair protein XRCC4	8	1	0	0	0.189	0.024	0.038	0.073	0.045
ARI5B_HUMAN	AT-rich interactive domain-containing protein 5B	1	1	0	0	-0.159	0.015	0.054	0.063	0.044
ATIF1_HUMAN	ATPase inhibitor, mitochondrial	0	0	0	0	0.917	0.047	0.024	0.06	0.044
BRD3_HUMAN	Bromodomain-containing protein 3	1	1	0	0	-1.028	0.008	0.09	0.034	0.044
CATD_HUMAN	Cathepsin D	1	1	0	0	-0.446	0.013	0.058	0.062	0.044
CD5R1_HUMAN	Cyclin-dependent kinase 5 activator 1	2	0	0	0	0.2	0.022	0.036	0.074	0.044
CPT1A_HUMAN	Carnitine O-palmitoyltransferase 1, liver isoform	0	0	0	0	0.742	0.043	0.02	0.068	0.044
ELL_HUMAN	RNA polymerase II elongation factor ELL	2	1	0	0	0.189	0.025	0.035	0.071	0.044
IL12B_HUMAN	Interleukin-12 subunit beta	2	0	0	0	1.028	0.06	0.025	0.047	0.044
ITK_HUMAN	Tyrosine-protein kinase ITK/TSK	2	1	0	0	-0.106	0.016	0.059	0.056	0.044
LST8_HUMAN	Target of rapamycin complex subunit LST8	2	1	0	0	-0.116	0.016	0.047	0.068	0.044
METH_HUMAN	Methionine synthase	1	0	0	0	0.405	0.029	0.062	0.04	0.044
MLH3_HUMAN	DNA mismatch repair protein Mlh3	0	0	0	0	-0.33	0.016	0.078	0.039	0.044
MRNIP_HUMAN	MRN complex-interacting protein {ECO:0000312|HGNC:HGNC:30817}	0	0	0	0	0.024	0.021	0.057	0.053	0.044
NAIF1_HUMAN	Nuclear apoptosis-inducing factor 1	3	1	0	0	-0.114	0.017	0.042	0.073	0.044
NDUS2_HUMAN	NADH dehydrogenase [ubiquinone] iron-sulfur protein 2, mitochondrial	1	0	0	0	0.445	0.026	0.061	0.046	0.044
NKX25_HUMAN	Homeobox protein Nkx-2.5	0	0	0	0	0.217	0.023	0.067	0.04	0.044
PO4F1_HUMAN	POU domain, class 4, transcription factor 1 {ECO:0000312|HGNC:HGNC:9218}	0	0	0	0	0.525	0.031	0.057	0.046	0.044
PSMD7_HUMAN	26S proteasome non-ATPase regulatory subunit 7	1	0	0	0	1.003	0.05	0.031	0.052	0.044
RB27A_HUMAN	Ras-related protein Rab-27A	1	0	0	0	0.361	0.026	0.062	0.043	0.044
RBL1_HUMAN	Retinoblastoma-like protein 1	9	1	0	0	-0.462	0.015	0.073	0.044	0.044
ROR1_HUMAN	Inactive tyrosine-protein kinase transmembrane receptor ROR1 {ECO:0000305}	2	1	0	0	-0.123	0.018	0.056	0.058	0.044
RPB7_HUMAN	DNA-directed RNA polymerase II subunit RPB7	0	0	0	0	0.659	0.036	0.04	0.054	0.044
RPGF2_HUMAN	Rap guanine nucleotide exchange factor 2	0	0	0	0	1.083	0.055	0.029	0.049	0.044
RS3A_HUMAN	40S ribosomal protein S3a {ECO:0000255|HAMAP-Rule:MF_03122}	1	1	0	0	-0.098	0.016	0.058	0.057	0.044
SIX1_HUMAN	Homeobox protein SIX1	3	0	0	0	0.491	0.031	0.057	0.043	0.044
STYK1_HUMAN	Tyrosine-protein kinase STYK1	1	1	0	0	0.165	0.023	0.056	0.053	0.044
TAB1_HUMAN	TGF-beta-activated kinase 1 and MAP3K7-binding protein 1	5	1	0	0	0.291	0.03	0.037	0.066	0.044
TAB3_HUMAN	TGF-beta-activated kinase 1 and MAP3K7-binding protein 3	3	1	0	0	-0.081	0.021	0.04	0.07	0.044
TEX15_HUMAN	Testis-expressed protein 15	0	0	0	0	0.421	0.024	0.049	0.058	0.044
TF2H5_HUMAN	General transcription factor IIH subunit 5	1	0	0	0	0.389	0.035	0.045	0.051	0.044
TRPV1_HUMAN	Transient receptor potential cation channel subfamily V member 1	0	0	0	1	0.873	0.041	0.037	0.054	0.044
UB2V2_HUMAN	Ubiquitin-conjugating enzyme E2 variant 2	1	0	0	0	0.41	0.028	0.043	0.062	0.044
ZBT26_HUMAN	Zinc finger and BTB domain-containing protein 26	4	2	0	0	0.074	0.021	0.049	0.062	0.044
ADNP2_HUMAN	ADNP homeobox protein 2	2	0	0	0	0.415	0.028	0.062	0.038	0.043
AGAP2_HUMAN	Arf-GAP with GTPase, ANK repeat and PH domain-containing protein 2	1	1	0	0	-0.545	0.012	0.055	0.062	0.043
BAZ1B_HUMAN	Tyrosine-protein kinase BAZ1B	1	0	0	0	0.489	0.032	0.05	0.047	0.043
CENPF_HUMAN	Centromere protein F	2	0	0	0	0.083	0.017	0.075	0.038	0.043
CLOCK_HUMAN	Circadian locomoter output cycles protein kaput	0	0	0	1	0.752	0.03	0.032	0.067	0.043
CRYM_HUMAN	Ketimine reductase mu-crystallin	1	1	0	0	0.078	0.021	0.043	0.065	0.043
CSF2_HUMAN	Granulocyte-macrophage colony-stimulating factor	1	0	0	0	1.051	0.055	0.029	0.046	0.043
DDIT4_HUMAN	DNA damage-inducible transcript 4 protein	0	0	0	0	0.257	0.022	0.035	0.07	0.043
FIBG_HUMAN	Fibrinogen gamma chain	0	0	0	0	1.226	0.058	0.025	0.045	0.043
FIGL1_HUMAN	Fidgetin-like protein 1	1	0	0	0	0.645	0.028	0.04	0.06	0.043
GABT_HUMAN	4-aminobutyrate aminotransferase, mitochondrial	0	0	1	0	1.142	0.049	0.024	0.058	0.043
GYS1_HUMAN	Glycogen [starch] synthase, muscle	4	1	0	0	-0.186	0.016	0.044	0.07	0.043
HFE_HUMAN	Hereditary hemochromatosis protein	2	0	0	0	0.526	0.029	0.052	0.048	0.043
HXK2_HUMAN	Hexokinase-2	1	0	0	0	0.286	0.024	0.055	0.048	0.043
IF4G1_HUMAN	Eukaryotic translation initiation factor 4 gamma 1	5	0	0	0	0.773	0.032	0.043	0.054	0.043
IL7RA_HUMAN	Interleukin-7 receptor subunit alpha	1	1	0	1	0.514	0.026	0.045	0.059	0.043
JMY_HUMAN	Junction-mediating and -regulatory protein	1	1	0	0	0.311	0.027	0.038	0.064	0.043
LMBL2_HUMAN	Lethal(3)malignant brain tumor-like protein 2	6	2	0	0	0.143	0.022	0.046	0.062	0.043
LMX1A_HUMAN	LIM homeobox transcription factor 1-alpha	1	1	0	0	-0.078	0.019	0.046	0.063	0.043
NEK2_HUMAN	Serine/threonine-protein kinase Nek2	4	0	0	0	0.812	0.039	0.036	0.053	0.043
NICA_HUMAN	Nicastrin	4	1	0	0	-0.494	0.011	0.053	0.066	0.043
PHIP_HUMAN	PH-interacting protein	0	0	0	0	1.288	0.049	0.043	0.037	0.043
PNCB_HUMAN	Nicotinate phosphoribosyltransferase	2	0	0	0	0.121	0.019	0.077	0.035	0.043
PRKRA_HUMAN	Interferon-inducible double-stranded RNA-dependent protein kinase activator A	8	0	0	0	0.651	0.036	0.055	0.04	0.043
PRS6B_HUMAN	26S protease regulatory subunit 6B	4	0	0	0	1.03	0.05	0.028	0.051	0.043
PTPRG_HUMAN	Receptor-type tyrosine-protein phosphatase gamma	1	1	0	0	-0.289	0.015	0.056	0.056	0.043
RAB1A_HUMAN	Ras-related protein Rab-1A	4	1	0	0	0.646	0.035	0.038	0.057	0.043
RICTR_HUMAN	Rapamycin-insensitive companion of mTOR	3	1	0	1	0.32	0.026	0.033	0.071	0.043
RL11_HUMAN	60S ribosomal protein L11	7	2	0	0	0.038	0.019	0.047	0.063	0.043
SCOT1_HUMAN	Succinyl-CoA:3-ketoacid coenzyme A transferase 1, mitochondrial	0	0	0	0	0.596	0.025	0.053	0.049	0.043
STRAB_HUMAN	STE20-related kinase adapter protein beta	2	1	0	0	-0.002	0.019	0.049	0.062	0.043
TCF7_HUMAN	Transcription factor 7	1	1	0	0	0.441	0.031	0.04	0.057	0.043
THB_HUMAN	Thyroid hormone receptor beta	0	0	0	0	0.468	0.028	0.051	0.051	0.043
TITIN_HUMAN	Titin	17	0	0	0	0.851	0.041	0.043	0.046	0.043
WNT9B_HUMAN	Protein Wnt-9b	0	0	0	0	0.706	0.036	0.052	0.04	0.043
ZAP70_HUMAN	Tyrosine-protein kinase ZAP-70	7	1	0	0	0.165	0.022	0.055	0.053	0.043
AJUBA_HUMAN	LIM domain-containing protein ajuba	3	0	0	0	0.024	0.017	0.066	0.043	0.042
AMER1_HUMAN	APC membrane recruitment protein 1	7	1	0	0	-0.246	0.018	0.049	0.059	0.042
ANGL7_HUMAN	Angiopoietin-related protein 7	1	0	0	0	-1.072	0.006	0.068	0.053	0.042
ARHG8_HUMAN	Neuroepithelial cell-transforming gene 1 protein	1	0	0	0	0.193	0.023	0.056	0.045	0.042
ARP3_HUMAN	Actin-related protein 3	1	1	0	0	-0.328	0.013	0.054	0.059	0.042
ASPC1_HUMAN	Tether containing UBX domain for GLUT4	6	1	0	0	-1.477	0.004	0.024	0.099	0.042
AXIN2_HUMAN	Axin-2	3	0	0	0	0.439	0.03	0.04	0.055	0.042
BMAL1_HUMAN	Aryl hydrocarbon receptor nuclear translocator-like protein 1	0	0	1	1	1.091	0.044	0.023	0.059	0.042
CCL3_HUMAN	C-C motif chemokine 3	1	0	0	0	1.14	0.056	0.023	0.045	0.042
CDCA5_HUMAN	Sororin	1	0	0	0	-0.261	0.016	0.068	0.042	0.042
CUL4B_HUMAN	Cullin-4B	4	0	0	0	0.336	0.026	0.037	0.062	0.042
ETV5_HUMAN	ETS translocation variant 5	0	0	0	0	0.583	0.038	0.05	0.038	0.042
FEZ1_HUMAN	Fasciculation and elongation protein zeta-1	4	1	0	0	-0.143	0.02	0.042	0.064	0.042
FGF16_HUMAN	Fibroblast growth factor 16	0	0	0	0	0.843	0.04	0.035	0.05	0.042
FIS1_HUMAN	Mitochondrial fission 1 protein	4	0	0	0	1.105	0.053	0.019	0.056	0.042
GPX6_HUMAN	Glutathione peroxidase 6	0	0	0	0	-1.072	0.006	0.069	0.051	0.042
GPX7_HUMAN	Glutathione peroxidase 7	4	0	0	0	-1.072	0.005	0.068	0.052	0.042
HIPK1_HUMAN	Homeodomain-interacting protein kinase 1	2	1	0	0	0.14	0.021	0.042	0.064	0.042
IL13_HUMAN	Interleukin-13	1	0	0	0	1.17	0.057	0.021	0.047	0.042
IL18_HUMAN	Interleukin-18	1	0	0	0	1.14	0.059	0.021	0.045	0.042
INT3_HUMAN	Integrator complex subunit 3	5	1	0	0	-0.082	0.019	0.036	0.071	0.042
KDM4A_HUMAN	Lysine-specific demethylase 4A	3	0	0	0	-0.174	0.014	0.063	0.051	0.042
MAPK3_HUMAN	MAP kinase-activated protein kinase 3	2	1	0	0	0.234	0.025	0.048	0.054	0.042
NSE2_HUMAN	E3 SUMO-protein ligase NSE2	2	0	1	0	0.628	0.031	0.038	0.058	0.042
PABP1_HUMAN	Polyadenylate-binding protein 1	13	1	0	0	-0.014	0.021	0.042	0.062	0.042
PAR2_HUMAN	Proteinase-activated receptor 2	3	0	0	0	0.343	0.023	0.062	0.041	0.042
PAX6_HUMAN	Paired box protein Pax-6	1	0	0	0	0.756	0.032	0.046	0.047	0.042
RAD1_HUMAN	Cell cycle checkpoint protein RAD1	2	0	0	0	0.994	0.044	0.02	0.062	0.042
RAD18_HUMAN	E3 ubiquitin-protein ligase RAD18	2	0	0	0	0.896	0.045	0.02	0.06	0.042
RARG_HUMAN	Retinoic acid receptor gamma	1	0	0	0	1.188	0.051	0.028	0.046	0.042
T2FA_HUMAN	General transcription factor IIF subunit 1	2	1	0	0	0.234	0.027	0.047	0.051	0.042
TGFI1_HUMAN	Transforming growth factor beta-1-induced transcript 1 protein	2	1	0	0	0.358	0.027	0.037	0.062	0.042
TPM1_HUMAN	Tropomyosin alpha-1 chain	7	0	0	0	0.685	0.035	0.051	0.041	0.042
UCN3_HUMAN	Urocortin-3	0	0	0	0	0.65	0.032	0.047	0.046	0.042
UXT_HUMAN	Protein UXT	9	1	0	0	-1.028	0.008	0.085	0.034	0.042
ZC11A_HUMAN	Zinc finger CCCH domain-containing protein 11A	2	2	0	0	0.038	0.019	0.045	0.063	0.042
AIMP2_HUMAN	Aminoacyl tRNA synthase complex-interacting multifunctional protein 2	21	1	0	0	-0.254	0.017	0.041	0.067	0.041
ALKB1_HUMAN	Nucleic acid dioxygenase ALKBH1 {ECO:0000305}	0	0	0	0	0.503	0.03	0.036	0.058	0.041
B2LA1_HUMAN	Bcl-2-related protein A1	4	1	1	0	-0.499	0.011	0.056	0.056	0.041
CD27_HUMAN	CD27 antigen	2	0	0	0	0.923	0.034	0.038	0.051	0.041
CERS2_HUMAN	Ceramide synthase 2	5	1	0	0	-0.691	0.01	0.058	0.056	0.041
EXOC4_HUMAN	Exocyst complex component 4	6	1	0	0	-0.449	0.014	0.048	0.062	0.041
F10A1_HUMAN	Hsc70-interacting protein	3	2	0	0	0.074	0.022	0.047	0.056	0.041
FBN1_HUMAN	Fibrillin-1	5	0	0	0	1.14	0.06	0.021	0.043	0.041
FLOT1_HUMAN	Flotillin-1	2	1	0	0	0.302	0.031	0.031	0.06	0.041
K2C1_HUMAN	Keratin, type II cytoskeletal 1	4	0	0	0	0.296	0.023	0.068	0.032	0.041
KS6A2_HUMAN	Ribosomal protein S6 kinase alpha-2	4	1	0	0	0.536	0.03	0.035	0.059	0.041
LIAS_HUMAN	Lipoyl synthase, mitochondrial {ECO:0000255|HAMAP-Rule:MF_03123}	0	0	0	0	0.142	0.02	0.065	0.04	0.041
M4K3_HUMAN	Mitogen-activated protein kinase kinase kinase kinase 3	3	1	0	0	0.07	0.022	0.038	0.065	0.041
MYH9_HUMAN	Myosin-9	4	1	0	0	0.358	0.029	0.037	0.057	0.041
PARL_HUMAN	Presenilins-associated rhomboid-like protein, mitochondrial	0	0	0	0	-1.878	0.002	0.059	0.062	0.041
PTC1_HUMAN	Protein patched homolog 1	2	0	0	0	1.121	0.056	0.021	0.047	0.041
PTGIS_HUMAN	Prostacyclin synthase	0	0	0	0	0.205	0.022	0.054	0.046	0.041
RHOB_HUMAN	Rho-related GTP-binding protein RhoB	1	0	0	0	0.458	0.031	0.051	0.043	0.041
RPA1_HUMAN	DNA-directed RNA polymerase I subunit RPA1	4	1	0	0	-0.898	0.009	0.077	0.036	0.041
SCX_HUMAN	Basic helix-loop-helix transcription factor scleraxis	0	0	0	0	1.197	0.053	0.022	0.048	0.041
SH21B_HUMAN	SH2 domain-containing protein 1B	10	2	0	0	0.196	0.021	0.046	0.055	0.041
SIPA1_HUMAN	Signal-induced proliferation-associated protein 1	1	1	0	0	-0.086	0.019	0.035	0.068	0.041
SLIT2_HUMAN	Slit homolog 2 protein	0	0	0	0	1.043	0.051	0.023	0.049	0.041
SMG1_HUMAN	Serine/threonine-protein kinase SMG1	2	0	0	0	0.488	0.028	0.044	0.05	0.041
TCL1A_HUMAN	T-cell leukemia/lymphoma protein 1A	15	1	0	0	-1.507	0.004	0.03	0.087	0.041
TRXR3_HUMAN	Thioredoxin reductase 3	0	0	0	0	0.483	0.026	0.057	0.039	0.041
UBE2K_HUMAN	Ubiquitin-conjugating enzyme E2 K	11	1	0	0	0.096	0.025	0.038	0.06	0.041
V1AR_HUMAN	Vasopressin V1a receptor	0	0	0	0	1.083	0.048	0.02	0.055	0.041
ANGP2_HUMAN	Angiopoietin-2	1	0	0	0	0.84	0.04	0.028	0.051	0.04
AP2C_HUMAN	Transcription factor AP-2 gamma	2	1	0	0	0.19	0.027	0.037	0.057	0.04
AT2B1_HUMAN	Plasma membrane calcium-transporting ATPase 1	0	0	1	0	0.677	0.033	0.041	0.046	0.04
BBS7_HUMAN	Bardet-Biedl syndrome 7 protein	8	1	0	0	-0.246	0.017	0.044	0.06	0.04
CDK3_HUMAN	Cyclin-dependent kinase 3	2	1	0	0	0.176	0.025	0.043	0.053	0.04
CRF_HUMAN	Corticoliberin	2	0	0	0	1.14	0.055	0.021	0.044	0.04
CSPG4_HUMAN	Chondroitin sulfate proteoglycan 4	0	0	0	0	0.573	0.035	0.032	0.053	0.04
CYGB_HUMAN	Cytoglobin	1	0	0	0	0.092	0.018	0.064	0.038	0.04
DACH1_HUMAN	Dachshund homolog 1	3	1	0	0	-1.612	0.004	0.03	0.088	0.04
DAD1_HUMAN	Dolichyl-diphosphooligosaccharide--protein glycosyltransferase subunit DAD1	0	0	0	0	-0.159	0.013	0.071	0.035	0.04
DHI2_HUMAN	Corticosteroid 11-beta-dehydrogenase isozyme 2	0	0	0	0	-0.765	0.006	0.039	0.075	0.04
DOCK1_HUMAN	Dedicator of cytokinesis protein 1	4	1	0	0	-0.494	0.01	0.048	0.062	0.04
FNIP1_HUMAN	Folliculin-interacting protein 1	2	0	0	0	0.312	0.027	0.054	0.039	0.04
GTR1_HUMAN	Solute carrier family 2, facilitated glucose transporter member 1	0	0	0	0	0.402	0.025	0.047	0.048	0.04
HIP1_HUMAN	Huntingtin-interacting protein 1	4	1	0	0	0.192	0.024	0.035	0.061	0.04
MKRN3_HUMAN	Probable E3 ubiquitin-protein ligase makorin-3	22	2	0	0	-0.092	0.017	0.045	0.058	0.04
NKX61_HUMAN	Homeobox protein Nkx-6.1	0	0	0	0	0.58	0.033	0.044	0.044	0.04
NPS3A_HUMAN	Protein NipSnap homolog 3A	2	1	0	0	-2.115	0.002	0.023	0.093	0.04
NR1H4_HUMAN	Bile acid receptor	2	0	0	0	1.079	0.045	0.028	0.048	0.04
NRP2_HUMAN	Neuropilin-2	0	0	0	0	0.131	0.024	0.061	0.035	0.04
NU5M_HUMAN	NADH-ubiquinone oxidoreductase chain 5	0	0	0	0	-0.074	0.017	0.063	0.04	0.04
PARPT_HUMAN	TCDD-inducible poly [ADP-ribose] polymerase	0	0	0	0	0.606	0.027	0.036	0.056	0.04
PCOC1_HUMAN	Procollagen C-endopeptidase enhancer 1	3	1	0	0	-1.507	0.004	0.027	0.088	0.04
PERT_HUMAN	Thyroid peroxidase	0	0	0	0	0.483	0.025	0.056	0.039	0.04
PROX1_HUMAN	Prospero homeobox protein 1	3	0	0	0	0.369	0.025	0.051	0.044	0.04
RASF2_HUMAN	Ras association domain-containing protein 2	7	0	0	0	0.37	0.023	0.038	0.058	0.04
RFC1_HUMAN	Replication factor C subunit 1	1	0	0	0	0.628	0.033	0.033	0.054	0.04
RFC3_HUMAN	Replication factor C subunit 3	1	0	0	0	0.628	0.036	0.033	0.052	0.04
RFC4_HUMAN	Replication factor C subunit 4	4	0	0	0	0.628	0.034	0.03	0.055	0.04
SDC1_HUMAN	Syndecan-1	0	0	0	0	0.253	0.021	0.067	0.033	0.04
STF1_HUMAN	Steroidogenic factor 1	2	0	1	0	0.495	0.028	0.039	0.053	0.04
TBX2_HUMAN	T-box transcription factor TBX2	1	1	1	0	0.136	0.024	0.041	0.055	0.04
TRI16_HUMAN	Tripartite motif-containing protein 16	3	1	0	0	-0.009	0.019	0.062	0.039	0.04
TRM2_HUMAN	tRNA (uracil(54)-C(5))-methyltransferase homolog	1	1	0	0	-2.115	0.002	0.022	0.096	0.04
VPS11_HUMAN	Vacuolar protein sorting-associated protein 11 homolog	6	1	0	0	-0.014	0.021	0.04	0.059	0.04
1433G_HUMAN	14-3-3 protein gamma	11	1	0	0	0.363	0.028	0.03	0.058	0.039
AAKB1_HUMAN	5'-AMP-activated protein kinase subunit beta-1	4	1	0	0	-0.35	0.014	0.043	0.059	0.039
ANGL4_HUMAN	Angiopoietin-related protein 4	2	0	0	0	1.079	0.039	0.031	0.047	0.039
BMP5_HUMAN	Bone morphogenetic protein 5	0	0	0	0	1.372	0.054	0.031	0.031	0.039
CADH2_HUMAN	Cadherin-2	1	1	0	0	0.192	0.024	0.034	0.06	0.039
CALC_HUMAN	Calcitonin	2	0	1	0	1.193	0.057	0.017	0.043	0.039
CO6A1_HUMAN	Collagen alpha-1(VI) chain	0	0	0	0	0.651	0.037	0.043	0.035	0.039
DLX4_HUMAN	Homeobox protein DLX-4	3	1	0	0	-1.612	0.003	0.028	0.085	0.039
E2F6_HUMAN	Transcription factor E2F6	4	2	0	0	-0.197	0.016	0.043	0.057	0.039
EID3_HUMAN	EP300-interacting inhibitor of differentiation 3	4	1	0	0	-0.055	0.022	0.039	0.057	0.039
ELNE_HUMAN	Neutrophil elastase	0	0	0	0	0.965	0.043	0.022	0.051	0.039
FANCA_HUMAN	Fanconi anemia group A protein	4	1	0	0	-0.026	0.02	0.036	0.06	0.039
FRIH_HUMAN	Ferritin heavy chain	4	1	0	0	0.177	0.022	0.039	0.054	0.039
GARE1_HUMAN	GRB2-associated and regulator of MAPK protein 1	2	1	0	0	0.09	0.025	0.036	0.055	0.039
GLI3_HUMAN	Transcriptional activator GLI3	2	0	0	0	0.47	0.026	0.053	0.039	0.039
GPX4_HUMAN	Phospholipid hydroperoxide glutathione peroxidase, mitochondrial	0	0	0	1	0.377	0.022	0.054	0.041	0.039
HES1_HUMAN	Transcription factor HES-1	1	1	0	0	0.158	0.025	0.034	0.058	0.039
IL2RG_HUMAN	Cytokine receptor common subunit gamma	2	1	0	1	-0.118	0.014	0.06	0.043	0.039
K2C8_HUMAN	Keratin, type II cytoskeletal 8	10	1	0	0	0.262	0.022	0.037	0.057	0.039
KCNA5_HUMAN	Potassium voltage-gated channel subfamily A member 5	2	0	0	0	0.5	0.026	0.046	0.045	0.039
MEGF8_HUMAN	Multiple epidermal growth factor-like domains protein 8	2	1	0	0	-0.575	0.011	0.046	0.058	0.039
MMS19_HUMAN	MMS19 nucleotide excision repair protein homolog	3	1	0	0	0.079	0.027	0.033	0.056	0.039
MPDZ_HUMAN	Multiple PDZ domain protein	4	2	0	0	-0.092	0.017	0.042	0.058	0.039
MYG_HUMAN	Myoglobin	0	0	0	0	0.201	0.019	0.06	0.037	0.039
MYPT1_HUMAN	Protein phosphatase 1 regulatory subunit 12A	2	1	0	0	0.237	0.026	0.029	0.061	0.039
NFM_HUMAN	Neurofilament medium polypeptide	4	2	0	0	-0.092	0.017	0.043	0.058	0.039
PTH1R_HUMAN	Parathyroid hormone/parathyroid hormone-related peptide receptor	1	1	1	0	0.192	0.023	0.034	0.06	0.039
RFC2_HUMAN	Replication factor C subunit 2	3	0	0	0	0.628	0.033	0.031	0.053	0.039
RL13_HUMAN	60S ribosomal protein L13	5	2	0	0	-0.197	0.015	0.043	0.058	0.039
RS27_HUMAN	40S ribosomal protein S27	2	1	0	0	-0.554	0.012	0.057	0.048	0.039
SDC4_HUMAN	Syndecan-4	2	1	0	0	0.034	0.02	0.038	0.059	0.039
SENP1_HUMAN	Sentrin-specific protease 1	1	1	0	0	-0.216	0.015	0.037	0.067	0.039
SETD2_HUMAN	Histone-lysine N-methyltransferase SETD2	2	1	0	0	-0.026	0.02	0.038	0.06	0.039
STAP2_HUMAN	Signal-transducing adaptor protein 2	2	1	0	0	-1.944	0.003	0.02	0.095	0.039
TAF9B_HUMAN	Transcription initiation factor TFIID subunit 9B	2	0	0	0	0.572	0.028	0.038	0.049	0.039
TR11B_HUMAN	Tumor necrosis factor receptor superfamily member 11B	0	0	0	0	0.449	0.024	0.061	0.033	0.039
WASP_HUMAN	Wiskott-Aldrich syndrome protein	10	1	0	0	0.277	0.022	0.035	0.059	0.039
1433T_HUMAN	14-3-3 protein theta	10	1	0	0	0.021	0.019	0.035	0.059	0.038
ACSL3_HUMAN	Long-chain-fatty-acid--CoA ligase 3	0	0	0	0	0.263	0.024	0.049	0.04	0.038
ARY2_HUMAN	Arylamine N-acetyltransferase 2	2	2	0	0	-0.363	0.013	0.042	0.058	0.038
CAR11_HUMAN	Caspase recruitment domain-containing protein 11	3	1	0	0	0.192	0.024	0.033	0.057	0.038
CBLB_HUMAN	E3 ubiquitin-protein ligase CBL-B	11	1	0	0	-0.423	0.013	0.045	0.055	0.038
CD37L_HUMAN	Hsp90 co-chaperone Cdc37-like 1	3	1	0	0	0	0.019	0.041	0.052	0.038
COF1_HUMAN	Cofilin-1	8	1	0	0	0.126	0.016	0.047	0.05	0.038
CP2E1_HUMAN	Cytochrome P450 2E1	0	0	0	0	0.21	0.02	0.055	0.04	0.038
DDAH2_HUMAN	N(G),N(G)-dimethylarginine dimethylaminohydrolase 2	1	0	0	0	-0.479	0.012	0.064	0.039	0.038
DJC11_HUMAN	DnaJ homolog subfamily C member 11	1	1	0	0	-2.115	0.002	0.021	0.092	0.038
FANCL_HUMAN	E3 ubiquitin-protein ligase FANCL	11	1	0	0	-0.124	0.018	0.036	0.059	0.038
FZD4_HUMAN	Frizzled-4	1	0	0	0	0.693	0.04	0.021	0.053	0.038
GDPD5_HUMAN	Glycerophosphodiester phosphodiesterase domain-containing protein 5	2	1	0	0	-0.585	0.011	0.045	0.058	0.038
GNL3L_HUMAN	Guanine nucleotide-binding protein-like 3-like protein	5	1	0	0	-1.546	0.004	0.024	0.086	0.038
HMCS1_HUMAN	Hydroxymethylglutaryl-CoA synthase, cytoplasmic	0	0	0	0	0.065	0.019	0.049	0.046	0.038
HXA1_HUMAN	Homeobox protein Hox-A1	64	1	0	0	0.193	0.021	0.04	0.053	0.038
IKZF1_HUMAN	DNA-binding protein Ikaros	51	1	0	0	-0.044	0.019	0.036	0.058	0.038
K1C40_HUMAN	Keratin, type I cytoskeletal 40	238	2	0	0	-0.363	0.013	0.042	0.059	0.038
MARE1_HUMAN	Microtubule-associated protein RP/EB family member 1	20	1	0	0	-0.518	0.014	0.06	0.041	0.038
MKRN1_HUMAN	E3 ubiquitin-protein ligase makorin-1	2	2	0	0	-0.197	0.015	0.043	0.057	0.038
MPIP3_HUMAN	M-phase inducer phosphatase 3	3	1	0	0	-0.124	0.019	0.036	0.06	0.038
NPAS2_HUMAN	Neuronal PAS domain-containing protein 2	2	0	0	0	0.57	0.038	0.026	0.051	0.038
PNKD_HUMAN	Probable hydrolase PNKD	2	1	0	0	-0.359	0.013	0.035	0.066	0.038
RAD21_HUMAN	Double-strand-break repair protein rad21 homolog	6	0	0	0	-0.261	0.015	0.063	0.037	0.038
RIPK2_HUMAN	Receptor-interacting serine/threonine-protein kinase 2	6	0	0	0	0.434	0.03	0.039	0.046	0.038
RPB1_HUMAN	DNA-directed RNA polymerase II subunit RPB1	7	0	0	0	0.662	0.036	0.029	0.049	0.038
S10A9_HUMAN	Protein S100-A9	3	0	0	0	1.128	0.048	0.024	0.042	0.038
SEPP1_HUMAN	Selenoprotein P {ECO:0000303|PubMed:27645994}	0	0	0	0	0.23	0.021	0.065	0.028	0.038
SLX1_HUMAN	Structure-specific endonuclease subunit SLX1 {ECO:0000255|HAMAP-Rule:MF_03100}	1	0	0	0	0.462	0.031	0.029	0.053	0.038
SODE_HUMAN	Extracellular superoxide dismutase [Cu-Zn]	1	0	0	0	0.174	0.019	0.061	0.035	0.038
SRPK1_HUMAN	SRSF protein kinase 1	13	1	0	0	-0.501	0.012	0.061	0.042	0.038
TBA1A_HUMAN	Tubulin alpha-1A chain	3	2	0	0	-0.197	0.015	0.042	0.056	0.038
TF2H2_HUMAN	General transcription factor IIH subunit 2	0	0	0	1	0.637	0.032	0.029	0.051	0.038
WNT7B_HUMAN	Protein Wnt-7b	0	0	0	0	0.977	0.048	0.024	0.041	0.038
ANK2_HUMAN	Ankyrin-2	3	1	0	0	0.277	0.021	0.034	0.056	0.037
APOB_HUMAN	Apolipoprotein B-100	1	0	0	0	0.937	0.044	0.022	0.045	0.037
ATRN_HUMAN	Attractin	0	0	0	0	-0.008	0.016	0.065	0.031	0.037
CDK7_HUMAN	Cyclin-dependent kinase 7	1	1	0	1	0.245	0.026	0.033	0.052	0.037
CLAP2_HUMAN	CLIP-associating protein 2	1	0	0	0	-0.169	0.015	0.045	0.05	0.037
CYB_HUMAN	Cytochrome b	0	0	0	0	-0.032	0.015	0.052	0.045	0.037
DNJB1_HUMAN	DnaJ homolog subfamily B member 1	1	1	0	0	-0.066	0.019	0.036	0.055	0.037
DRD3_HUMAN	D(3) dopamine receptor	0	0	0	0	0.708	0.035	0.02	0.057	0.037
EAA2_HUMAN	Excitatory amino acid transporter 2	1	1	1	0	0.013	0.021	0.03	0.06	0.037
ELK3_HUMAN	ETS domain-containing protein Elk-3	2	1	0	0	0.207	0.024	0.036	0.053	0.037
FGF13_HUMAN	Fibroblast growth factor 13	0	0	0	0	0.662	0.032	0.032	0.046	0.037
FGF7_HUMAN	Fibroblast growth factor 7	0	0	0	0	0.733	0.035	0.032	0.044	0.037
FRIL_HUMAN	Ferritin light chain	7	1	0	0	0	0.019	0.04	0.052	0.037
HEN2_HUMAN	Helix-loop-helix protein 2	1	1	0	0	0.019	0.024	0.028	0.057	0.037
IL15_HUMAN	Interleukin-15	2	0	1	0	0.438	0.031	0.043	0.036	0.037
KS6A5_HUMAN	Ribosomal protein S6 kinase alpha-5	2	1	0	0	-0.037	0.02	0.043	0.049	0.037
LNX1_HUMAN	E3 ubiquitin-protein ligase LNX	117	2	0	0	-0.363	0.013	0.041	0.057	0.037
MD2L1_HUMAN	Mitotic spindle assembly checkpoint protein MAD2A	8	0	0	0	0.057	0.021	0.043	0.046	0.037
MP2K4_HUMAN	Dual specificity mitogen-activated protein kinase kinase 4	1	0	0	0	0.751	0.038	0.025	0.05	0.037
MPIP1_HUMAN	M-phase inducer phosphatase 1	3	1	0	0	0.15	0.023	0.028	0.061	0.037
MPIP2_HUMAN	M-phase inducer phosphatase 2	3	1	0	0	-0.008	0.021	0.033	0.057	0.037
NPT2A_HUMAN	Sodium-dependent phosphate transport protein 2A	0	0	0	0	0.187	0.022	0.05	0.04	0.037
NTF3_HUMAN	Neurotrophin-3	0	0	0	0	0.531	0.032	0.035	0.043	0.037
PCID2_HUMAN	PCI domain-containing protein 2	1	0	0	0	0.455	0.028	0.037	0.045	0.037
PSA2_HUMAN	Proteasome subunit alpha type-2	4	0	0	0	0.732	0.038	0.024	0.048	0.037
PSD12_HUMAN	26S proteasome non-ATPase regulatory subunit 12	0	0	0	0	0.732	0.038	0.024	0.047	0.037
RA51B_HUMAN	DNA repair protein RAD51 homolog 2	4	0	0	0	0.72	0.031	0.024	0.055	0.037
RBM11_HUMAN	Splicing regulator RBM11	3	0	0	0	0.523	0.033	0.047	0.03	0.037
RECK_HUMAN	Reversion-inducing cysteine-rich protein with Kazal motifs	1	1	0	0	-0.337	0.014	0.045	0.052	0.037
SCAR3_HUMAN	Scavenger receptor class A member 3	1	0	0	0	-1.267	0.004	0.051	0.056	0.037
SIN1_HUMAN	Target of rapamycin complex 2 subunit MAPKAP1	1	1	0	0	0.206	0.028	0.031	0.053	0.037
SMO_HUMAN	Smoothened homolog	0	0	0	0	0.988	0.045	0.025	0.041	0.037
SOS2_HUMAN	Son of sevenless homolog 2	7	2	0	0	-0.197	0.016	0.041	0.053	0.037
TBL1R_HUMAN	F-box-like/WD repeat-containing protein TBL1XR1	1	0	0	0	0.37	0.026	0.049	0.036	0.037
TDG_HUMAN	G/T mismatch-specific thymine DNA glycosylase	2	0	0	0	1.015	0.048	0.019	0.045	0.037
TGM2_HUMAN	Protein-glutamine gamma-glutamyltransferase 2	5	1	0	0	-0.084	0.017	0.036	0.057	0.037
UCHL1_HUMAN	Ubiquitin carboxyl-terminal hydrolase isozyme L1	3	1	0	1	0.074	0.016	0.038	0.058	0.037
VGF_HUMAN	Neurosecretory protein VGF	0	0	0	0	0.478	0.024	0.04	0.048	0.037
AA2AR_HUMAN	Adenosine receptor A2a	6	0	0	0	0.849	0.033	0.027	0.049	0.036
ACSL4_HUMAN	Long-chain-fatty-acid--CoA ligase 4	0	0	0	0	-0.069	0.016	0.058	0.035	0.036
ATMIN_HUMAN	ATM interactor	1	1	0	0	0.01	0.023	0.034	0.052	0.036
CHM4B_HUMAN	Charged multivesicular body protein 4b	10	1	0	0	-0.511	0.012	0.043	0.052	0.036
CHSS1_HUMAN	Chondroitin sulfate synthase 1	0	0	0	0	0.003	0.017	0.056	0.035	0.036
CNBP1_HUMAN	Beta-catenin-interacting protein 1	6	1	0	0	0.096	0.02	0.037	0.053	0.036
COLL1_HUMAN	Colipase-like protein 1	0	0	0	0	-1.299	0.004	0.052	0.051	0.036
CSN3_HUMAN	COP9 signalosome complex subunit 3	7	0	0	0	0.309	0.024	0.035	0.05	0.036
CUED2_HUMAN	CUE domain-containing protein 2	2	1	0	0	-2.04	0.002	0.023	0.082	0.036
CXA1_HUMAN	Gap junction alpha-1 protein	1	0	0	0	0.638	0.028	0.023	0.057	0.036
CYC_HUMAN	Cytochrome c	3	0	0	0	0.142	0.024	0.048	0.035	0.036
DNLI3_HUMAN	DNA ligase 3	1	1	0	0	-0.197	0.017	0.034	0.055	0.036
DPOLQ_HUMAN	DNA polymerase theta {ECO:0000303|PubMed:10395804, ECO:0000303|PubMed:14576298, ECO:0000312|HGNC:HGNC:9186}	0	0	0	0	0.255	0.022	0.044	0.042	0.036
ECHP_HUMAN	Peroxisomal bifunctional enzyme	20	1	0	0	-0.523	0.013	0.034	0.059	0.036
FMN2_HUMAN	Formin-2	0	0	0	0	0.429	0.026	0.031	0.05	0.036
FOXA3_HUMAN	Hepatocyte nuclear factor 3-gamma	0	0	0	0	0.531	0.029	0.039	0.039	0.036
FRAT1_HUMAN	Proto-oncogene FRAT1	2	2	0	0	-0.363	0.013	0.04	0.055	0.036
GATA5_HUMAN	Transcription factor GATA-5	0	0	0	0	0.688	0.038	0.035	0.034	0.036
GSTA2_HUMAN	Glutathione S-transferase A2	1	1	0	0	-0.585	0.012	0.04	0.054	0.036
HHEX_HUMAN	Hematopoietically-expressed homeobox protein HHEX	3	0	0	0	0.148	0.021	0.061	0.027	0.036
HYOU1_HUMAN	Hypoxia up-regulated protein 1	0	0	0	0	0.667	0.033	0.032	0.042	0.036
ID1_HUMAN	DNA-binding protein inhibitor ID-1	3	0	0	0	0.835	0.034	0.021	0.053	0.036
IN80B_HUMAN	INO80 complex subunit B	3	1	0	0	-0.326	0.015	0.035	0.058	0.036
LARP1_HUMAN	La-related protein 1	1	0	0	0	0.195	0.024	0.045	0.039	0.036
LEO1_HUMAN	RNA polymerase-associated protein LEO1	4	1	0	0	-0.008	0.021	0.031	0.057	0.036
LRCL1_HUMAN	Leucine-rich colipase-like protein 1	0	0	0	0	-1.299	0.004	0.052	0.051	0.036
LYOX_HUMAN	Protein-lysine 6-oxidase	5	1	0	0	-0.049	0.017	0.044	0.048	0.036
MAP1B_HUMAN	Microtubule-associated protein 1B	3	1	0	0	-0.575	0.011	0.045	0.053	0.036
MBD5_HUMAN	Methyl-CpG-binding domain protein 5	0	0	0	0	-0.03	0.016	0.052	0.042	0.036
MK12_HUMAN	Mitogen-activated protein kinase 12	4	0	0	0	0.423	0.033	0.027	0.049	0.036
MO4L1_HUMAN	Mortality factor 4-like protein 1	25	0	0	0	-0.107	0.017	0.053	0.037	0.036
MORC4_HUMAN	MORC family CW-type zinc finger protein 4	1	1	0	0	-2.04	0.002	0.022	0.084	0.036
MSH4_HUMAN	MutS protein homolog 4	2	0	0	0	0.22	0.026	0.028	0.054	0.036
NOL3_HUMAN	Nucleolar protein 3 {ECO:0000312|HGNC:HGNC:7869}	2	0	0	0	0.625	0.024	0.032	0.053	0.036
PAK5_HUMAN	Serine/threonine-protein kinase PAK 5 {ECO:0000305}	3	1	0	0	-0.435	0.013	0.045	0.052	0.036
PRRP_HUMAN	Prolactin-releasing peptide	0	0	0	0	0.95	0.036	0.031	0.042	0.036
PSA5_HUMAN	Proteasome subunit alpha type-5	1	0	0	0	0.732	0.04	0.023	0.046	0.036
PSB7_HUMAN	Proteasome subunit beta type-7	3	0	0	0	0.732	0.039	0.024	0.046	0.036
PSMD1_HUMAN	26S proteasome non-ATPase regulatory subunit 1	0	0	0	0	0.732	0.037	0.023	0.047	0.036
PSMD2_HUMAN	26S proteasome non-ATPase regulatory subunit 2	7	0	0	0	0.732	0.037	0.024	0.047	0.036
PSMD6_HUMAN	26S proteasome non-ATPase regulatory subunit 6	1	0	0	0	0.732	0.039	0.024	0.046	0.036
RMP_HUMAN	Unconventional prefoldin RPB5 interactor 1	7	0	0	0	0.163	0.021	0.051	0.036	0.036
RN111_HUMAN	E3 ubiquitin-protein ligase Arkadia {ECO:0000305|PubMed:14657019}	9	1	0	0	0.079	0.026	0.032	0.052	0.036
SKIL_HUMAN	Ski-like protein	6	0	0	0	0.325	0.018	0.054	0.036	0.036
SPO11_HUMAN	Meiotic recombination protein SPO11	0	0	0	0	0.22	0.026	0.03	0.051	0.036
SWAP1_HUMAN	ATPase SWSAP1	6	1	0	0	-0.029	0.019	0.032	0.058	0.036
SYWC_HUMAN	Tryptophan--tRNA ligase, cytoplasmic	1	1	0	0	-0.419	0.014	0.041	0.054	0.036
TIAM1_HUMAN	T-lymphoma invasion and metastasis-inducing protein 1	0	0	0	0	0.625	0.026	0.031	0.049	0.036
TSHB_HUMAN	Thyrotropin subunit beta	0	0	0	0	0.449	0.021	0.055	0.033	0.036
TYRO_HUMAN	Tyrosinase	0	0	0	0	0.079	0.017	0.051	0.038	0.036
A2AP_HUMAN	Alpha-2-antiplasmin	0	0	0	0	0.848	0.037	0.027	0.043	0.035
AACS_HUMAN	Acetoacetyl-CoA synthetase	1	0	0	0	0.353	0.025	0.04	0.041	0.035
ACE_HUMAN	Angiotensin-converting enzyme	0	0	0	0	0.723	0.036	0.021	0.047	0.035
AL1A2_HUMAN	Retinal dehydrogenase 2	0	0	0	0	0.187	0.02	0.044	0.041	0.035
AP2M1_HUMAN	AP-2 complex subunit mu	4	1	0	0	-0.626	0.011	0.046	0.047	0.035
CBS_HUMAN	Cystathionine beta-synthase {ECO:0000305}	5	1	0	0	0.028	0.021	0.032	0.053	0.035
CD34_HUMAN	Hematopoietic progenitor cell antigen CD34	0	0	0	0	-0.276	0.011	0.061	0.033	0.035
CEAM1_HUMAN	Carcinoembryonic antigen-related cell adhesion molecule 1 {ECO:0000303|Ref.8}	2	0	0	0	0.699	0.034	0.022	0.048	0.035
CO4A3_HUMAN	Collagen alpha-3(IV) chain	0	0	0	0	0.445	0.033	0.031	0.041	0.035
CSF3R_HUMAN	Granulocyte colony-stimulating factor receptor	2	1	0	0	-0.049	0.017	0.042	0.045	0.035
DOK1_HUMAN	Docking protein 1	2	1	0	0	-1.057	0.007	0.053	0.045	0.035
GLYC_HUMAN	Serine hydroxymethyltransferase, cytosolic	2	1	0	0	0.06	0.025	0.033	0.049	0.035
GRB10_HUMAN	Growth factor receptor-bound protein 10	3	1	0	0	-0.167	0.017	0.04	0.047	0.035
HAP1_HUMAN	Huntingtin-associated protein 1	2	0	0	0	0.218	0.021	0.046	0.037	0.035
HM20B_HUMAN	SWI/SNF-related matrix-associated actin-dependent regulator of chromatin subfamily E member 1-related	6	1	0	0	-0.009	0.016	0.033	0.055	0.035
IRF1_HUMAN	Interferon regulatory factor 1	0	0	0	0	0.884	0.041	0.018	0.048	0.035
KCNK2_HUMAN	Potassium channel subfamily K member 2	0	0	0	0	0.578	0.029	0.024	0.051	0.035
LPPRC_HUMAN	Leucine-rich PPR motif-containing protein, mitochondrial	3	1	0	0	-0.385	0.014	0.037	0.055	0.035
MAFK_HUMAN	Transcription factor MafK	1	1	0	0	-0.009	0.018	0.034	0.053	0.035
NCKPL_HUMAN	Nck-associated protein 1-like {ECO:0000305}	0	0	0	0	0.746	0.029	0.033	0.042	0.035
PEDF_HUMAN	Pigment epithelium-derived factor	1	0	1	0	0.815	0.039	0.017	0.048	0.035
PGH1_HUMAN	Prostaglandin G/H synthase 1	0	0	0	0	0.214	0.019	0.053	0.033	0.035
PK3CD_HUMAN	Phosphatidylinositol 4,5-bisphosphate 3-kinase catalytic subunit delta isoform	1	1	0	0	-0.131	0.017	0.04	0.049	0.035
PLEK_HUMAN	Pleckstrin	2	0	0	0	0.723	0.034	0.022	0.05	0.035
PSB1_HUMAN	Proteasome subunit beta type-1	7	0	0	0	0.732	0.039	0.023	0.044	0.035
RMD3_HUMAN	Regulator of microtubule dynamics protein 3	2	1	0	0	-0.25	0.015	0.031	0.058	0.035
RMI1_HUMAN	RecQ-mediated genome instability protein 1	1	1	0	0	0.279	0.02	0.035	0.05	0.035
SMAD7_HUMAN	Mothers against decapentaplegic homolog 7	6	0	0	0	0.77	0.039	0.022	0.044	0.035
SNF5_HUMAN	SWI/SNF-related matrix-associated actin-dependent regulator of chromatin subfamily B member 1	2	0	0	0	0.881	0.042	0.021	0.043	0.035
TFDP2_HUMAN	Transcription factor Dp-2	1	0	0	0	0.844	0.042	0.02	0.043	0.035
TNFB_HUMAN	Lymphotoxin-alpha	0	0	0	0	0.089	0.019	0.05	0.037	0.035
TPOR_HUMAN	Thrombopoietin receptor	1	1	0	0	0.079	0.019	0.026	0.059	0.035
TRAP1_HUMAN	Heat shock protein 75 kDa, mitochondrial	0	0	0	1	0.115	0.013	0.052	0.041	0.035
UBA1_HUMAN	Ubiquitin-like modifier-activating enzyme 1	2	1	0	0	-0.197	0.016	0.034	0.054	0.035
UBE2A_HUMAN	Ubiquitin-conjugating enzyme E2 A	2	0	0	0	0.556	0.029	0.026	0.05	0.035
UBP3_HUMAN	Ubiquitin carboxyl-terminal hydrolase 3	0	0	0	0	0.224	0.02	0.047	0.038	0.035
VAPA_HUMAN	Vesicle-associated membrane protein-associated protein A	7	1	0	0	-0.248	0.015	0.037	0.053	0.035
VILI_HUMAN	Villin-1	1	0	0	0	0.831	0.036	0.026	0.041	0.035
VRK2_HUMAN	Serine/threonine-protein kinase VRK2	2	0	0	0	0.482	0.03	0.04	0.034	0.035
VRK3_HUMAN	Inactive serine/threonine-protein kinase VRK3	1	1	0	0	-0.011	0.021	0.031	0.054	0.035
WT1_HUMAN	Wilms tumor protein	2	0	0	0	0.826	0.04	0.026	0.039	0.035
AKP13_HUMAN	A-kinase anchor protein 13	2	1	0	0	-0.243	0.018	0.03	0.054	0.034
ANGL3_HUMAN	Angiopoietin-related protein 3	0	0	0	0	0.677	0.03	0.03	0.041	0.034
AOC1_HUMAN	Amiloride-sensitive amine oxidase [copper-containing]	0	0	0	0	0.034	0.021	0.05	0.031	0.034
ASH1L_HUMAN	Histone-lysine N-methyltransferase ASH1L	0	0	0	0	-0.176	0.017	0.055	0.03	0.034
CCD50_HUMAN	Coiled-coil domain-containing protein 50	3	1	0	0	-1.876	0.003	0.02	0.078	0.034
CDC6_HUMAN	Cell division control protein 6 homolog	3	1	0	0	0.206	0.028	0.025	0.048	0.034
CHLE_HUMAN	Cholinesterase	0	0	0	0	0.014	0.017	0.054	0.032	0.034
CRP_HUMAN	C-reactive protein	2	0	0	0	-0.548	0.009	0.039	0.052	0.034
DHB14_HUMAN	17-beta-hydroxysteroid dehydrogenase 14	11	1	0	0	-0.248	0.015	0.035	0.053	0.034
DOT1L_HUMAN	Histone-lysine N-methyltransferase, H3 lysine-79 specific	2	0	0	0	0.336	0.032	0.031	0.04	0.034
DX39A_HUMAN	ATP-dependent RNA helicase DDX39A	3	1	0	0	-0.086	0.019	0.036	0.047	0.034
FBX7_HUMAN	F-box only protein 7	6	0	0	0	0.1	0.019	0.028	0.056	0.034
FLNB_HUMAN	Filamin-B	7	1	0	0	0.027	0.018	0.035	0.05	0.034
GPER1_HUMAN	G-protein coupled estrogen receptor 1	0	0	0	0	0.2	0.025	0.044	0.034	0.034
GPX3_HUMAN	Glutathione peroxidase 3	0	0	0	0	0.004	0.019	0.06	0.021	0.034
H15_HUMAN	Histone H1.5	0	0	0	0	0.134	0.02	0.039	0.043	0.034
HAT1_HUMAN	Histone acetyltransferase type B catalytic subunit	5	0	0	0	-0.3	0.014	0.062	0.027	0.034
HERP1_HUMAN	Homocysteine-responsive endoplasmic reticulum-resident ubiquitin-like domain member 1 protein	0	0	0	0	0.443	0.028	0.03	0.044	0.034
I18BP_HUMAN	Interleukin-18-binding protein	0	0	0	0	0.261	0.027	0.049	0.027	0.034
IF4E_HUMAN	Eukaryotic translation initiation factor 4E	13	1	0	0	0.137	0.024	0.03	0.049	0.034
KAT6A_HUMAN	Histone acetyltransferase KAT6A	2	0	1	0	0.666	0.041	0.026	0.034	0.034
LIPE_HUMAN	Endothelial lipase	0	0	0	0	0.069	0.016	0.053	0.033	0.034
MPZL1_HUMAN	Myelin protein zero-like protein 1	1	1	0	0	-1.057	0.007	0.051	0.044	0.034
MYCD_HUMAN	Myocardin	2	0	0	0	0.775	0.034	0.026	0.04	0.034
NEUM_HUMAN	Neuromodulin	1	1	0	0	-0.287	0.013	0.042	0.046	0.034
NR5A2_HUMAN	Nuclear receptor subfamily 5 group A member 2	1	0	0	0	0.26	0.023	0.04	0.039	0.034
NTR1_HUMAN	Neurotensin receptor type 1	1	0	0	0	0.554	0.024	0.023	0.054	0.034
NUD16_HUMAN	U8 snoRNA-decapping enzyme	0	0	0	0	0.04	0.024	0.042	0.036	0.034
OSTCN_HUMAN	Osteocalcin	0	0	1	0	0.24	0.022	0.039	0.042	0.034
P2RY1_HUMAN	P2Y purinoceptor 1	1	0	1	0	0.883	0.046	0.016	0.039	0.034
P5CR2_HUMAN	Pyrroline-5-carboxylate reductase 2	0	0	0	0	-0.098	0.018	0.051	0.034	0.034
POSTN_HUMAN	Periostin	0	0	0	0	0.24	0.022	0.037	0.042	0.034
PPR37_HUMAN	Protein phosphatase 1 regulatory subunit 37	1	1	0	0	-1.876	0.003	0.02	0.079	0.034
PSD13_HUMAN	26S proteasome non-ATPase regulatory subunit 13	0	0	0	0	0.732	0.037	0.02	0.044	0.034
RN169_HUMAN	E3 ubiquitin-protein ligase RNF169	0	0	0	0	-0.28	0.014	0.053	0.035	0.034
S5A2_HUMAN	3-oxo-5-alpha-steroid 4-dehydrogenase 2	0	0	0	0	-0.07	0.013	0.056	0.034	0.034
SMAD6_HUMAN	Mothers against decapentaplegic homolog 6	3	0	0	0	0.235	0.022	0.047	0.033	0.034
SMCA2_HUMAN	Probable global transcription activator SNF2L2	5	0	0	0	-0.096	0.017	0.047	0.037	0.034
STK24_HUMAN	Serine/threonine-protein kinase 24	4	0	0	0	-0.006	0.015	0.061	0.026	0.034
STK26_HUMAN	Serine/threonine-protein kinase 26 {ECO:0000305}	4	0	0	0	-0.241	0.014	0.064	0.023	0.034
STRN4_HUMAN	Striatin-4	1	1	0	0	-1.876	0.003	0.02	0.079	0.034
STX2_HUMAN	Syntaxin-2	0	0	0	0	0.428	0.022	0.051	0.031	0.034
THIM_HUMAN	3-ketoacyl-CoA thiolase, mitochondrial	0	0	0	0	0.646	0.029	0.022	0.051	0.034
TLR5_HUMAN	Toll-like receptor 5	0	0	0	0	0.253	0.026	0.04	0.036	0.034
TLR9_HUMAN	Toll-like receptor 9	0	0	0	0	0.886	0.038	0.028	0.036	0.034
TNR11_HUMAN	Tumor necrosis factor receptor superfamily member 11A	0	0	0	0	0.749	0.031	0.019	0.053	0.034
TRI25_HUMAN	E3 ubiquitin/ISG15 ligase TRIM25	1	0	0	0	-0.034	0.018	0.048	0.035	0.034
UB2J1_HUMAN	Ubiquitin-conjugating enzyme E2 J1	0	0	0	0	0.254	0.024	0.032	0.045	0.034
[truncated: 18,184 more rows]
