# Supplementary material for: Prediction and characterization of human ageing-related proteins by using machine learning
Source: Sci Rep. 2018 Mar 6;8:4094. doi: 10.1038/s41598-018-22240-w (PMC5840292; doi:10.1038/s41598-018-22240-w)
Supplement: Supplementary file 3 — Supplementary Table S2 [file 41598_2018_22240_MOESM3_ESM.xlsx]

## Sheet: Munkalap1
	feature ID	description of the features	category	score
CY24A_HUMAN:
	GO:0006979	response to oxidative stress	BP	0.9
	GO:0009987	cellular process	BP	0.805
	GO:0065008	regulation of biological quality	BP	0.563
	GO:0009628	response to abiotic stimulus	BP	0.441
	GO:0007169	transmembrane receptor protein tyrosine kinase signaling pathway	BP	0.413
	GO:0010332	response to gamma radiation	BP	0.411
	GO:0040008	regulation of growth	BP	0.398
	GO:0044710	single-organism metabolic process	BP	0.388
	GO:0031325	positive regulation of cellular metabolic proc.	BP	0.331
	GO:0050896	response to stimulus	BP	0.288
	GO:0031667	response to nutrient levels	BP	0.285
	GO:0005515	protein binding	MF	0.271
	GO:2000377	regulation of reactive oxygen species metabolic process	BP	0.259
	GO:0051716	cellular response to stimulus	BP	0.257
	GO:0097159	organic cyclic compound binding	MF	0.166
	GO:0005739	mitochondrion	CC	0.16
	aging_n	number of ageing-related neighbours = 0	Net	-2.896
			Sum:	3.44
ZC12A_HUMAN:
	GO:0006979	response to oxidative stress	BP	0.9
	GO:0009987	cellular process	BP	0.805
	GO:0065008	regulation of biological quality	BP	0.563
	GO:0032502	developmental process	BP	0.497
	GO:0043066	negative regulation of apoptotic process	BP	0.474
	GO:0031325	positive regulation of cellular metabolic proc.	BP	0.331
	GO:0050896	response to stimulus	BP	0.288
	GO:0031667	response to nutrient levels	BP	0.285
	GO:2000377	regulation of reactive oxygen species metabolic process	BP	0.259
	GO:0051716	cellular response to stimulus	BP	0.257
	GO:0005654	nucleoplasm	CC	0.235
	GO:0080135	regulation of cellular response to stress	BP	0.225
	GO:0003682	chromatin binding	MF	0.171
	GO:0006974	cellular response to DNA damage stimulus	BP	0.167
	GO:0097159	organic cyclic compound binding	MF	0.166
	GO:0009894	regulation of catabolic process	BP	0.125
	aging_n	number of ageing-related neighbours = 0	Net	-2.896
			Sum:	2.852
