# Supplementary material for: Prediction and characterization of human ageing-related proteins by using machine learning
Source: Sci Rep. 2018 Mar 6;8:4094. doi: 10.1038/s41598-018-22240-w (PMC5840292; doi:10.1038/s41598-018-22240-w)
Supplement: Supplementary file 4 — Supplementary Table S3 [file 41598_2018_22240_MOESM4_ESM.xlsx]

## Sheet: final_pred_stats
thr	fall-out	precision	recall	(precision+recall)/2	precision*recall	F1 score	MCC	FP	TP	FN	TN	accuracy
0	1	0.0150622	1	0.507531	0.0150622	0.0296774	0	19879	304	0	0	0.0150622
0.01	0.21329	0.0615317	0.914474	0.488003	0.0562691	0.115305	0.204893	4240	278	26	15639	0.788634
0.02	0.133659	0.0891327	0.855263	0.472198	0.0762319	0.161441	0.249959	2657	260	44	17222	0.866175
0.03	0.0966849	0.114694	0.819079	0.466886	0.0939432	0.201212	0.283986	1922	249	55	17957	0.902046
0.04	0.075205	0.137334	0.782895	0.460114	0.107518	0.233677	0.307666	1495	238	66	18384	0.922658
0.05	0.0612707	0.158258	0.753289	0.455774	0.119214	0.261565	0.326723	1218	229	75	18661	0.935936
0.06	0.0511092	0.177994	0.723684	0.450839	0.128811	0.285714	0.341661	1016	220	84	18863	0.945499
0.07	0.040998	0.206426	0.697368	0.451897	0.143955	0.318557	0.363786	815	212	92	19064	0.955061
0.08	0.0366719	0.219486	0.674342	0.446914	0.148009	0.331179	0.369703	729	205	99	19150	0.958975
0.09	0.0333518	0.232639	0.661184	0.446912	0.153817	0.344178	0.377771	663	201	103	19216	0.962047
0.1	0.0289753	0.254851	0.648026	0.451439	0.16515	0.365831	0.392878	576	197	107	19303	0.96616
0.11	0.0255546	0.271162	0.621711	0.446436	0.168584	0.377622	0.397664	508	189	115	19371	0.969132
0.12	0.023643	0.281346	0.605263	0.443304	0.170288	0.384134	0.400078	470	184	120	19409	0.970767
0.13	0.0207254	0.307563	0.601974	0.454768	0.185145	0.407119	0.418545	412	183	121	19467	0.973592
0.14	0.0189144	0.315118	0.569079	0.442099	0.179327	0.405627	0.411942	376	173	131	19503	0.97488
0.15	0.0172544	0.327451	0.549342	0.438397	0.179883	0.410319	0.412949	343	167	137	19536	0.976218
0.16	0.0158459	0.34238	0.539474	0.440927	0.184705	0.418902	0.418998	315	164	140	19564	0.977456
0.17	0.0146386	0.356195	0.529605	0.4429	0.188643	0.425926	0.423906	291	161	143	19588	0.978497
0.18	0.0132803	0.372922	0.516447	0.444684	0.192594	0.433103	0.428835	264	157	147	19615	0.979636
0.19	0.0121233	0.388325	0.503289	0.445807	0.19544	0.438395	0.432417	241	153	151	19638	0.980578
0.2	0.0112179	0.398922	0.486842	0.442882	0.194212	0.438519	0.431268	223	148	156	19656	0.981222
0.21	0.0102621	0.420455	0.486842	0.453648	0.204695	0.45122	0.443431	204	148	156	19675	0.982163
0.22	0.00945722	0.437126	0.480263	0.458694	0.209935	0.45768	0.449504	188	146	158	19691	0.982857
0.23	0.00895417	0.445483	0.470395	0.457939	0.209553	0.4576	0.449248	178	143	161	19701	0.983204
0.24	0.0081493	0.465347	0.463816	0.464581	0.215835	0.46458	0.456406	162	141	163	19717	0.983897
0.25	0.00779717	0.469178	0.450658	0.459918	0.211439	0.459732	0.451733	155	137	167	19724	0.984046
0.26	0.00759596	0.46831	0.4375	0.452905	0.204886	0.452381	0.44456	151	133	171	19728	0.984046
0.27	0.00719352	0.47037	0.417763	0.444067	0.196503	0.442509	0.435282	143	127	177	19736	0.984145
0.28	0.00638865	0.48996	0.401316	0.445638	0.196629	0.44123	0.435767	127	122	182	19752	0.98469
0.29	0.00588561	0.5	0.384868	0.442434	0.192434	0.434944	0.431206	117	117	187	19762	0.984938
0.3	0.00548317	0.509009	0.371711	0.44036	0.189204	0.429658	0.427678	109	113	191	19770	0.985136
0.31	0.00513104	0.518868	0.361842	0.440355	0.187748	0.426357	0.42617	102	110	194	19777	0.985334
0.32	0.00472861	0.527638	0.345395	0.436516	0.182243	0.417495	0.419948	94	105	199	19785	0.985483
0.33	0.00442678	0.539267	0.338816	0.439041	0.182712	0.416162	0.42067	88	103	201	19791	0.985681
0.34	0.00407465	0.559783	0.338816	0.449299	0.189663	0.422131	0.428973	81	103	201	19798	0.986028
0.35	0.00387343	0.564972	0.328947	0.44696	0.185846	0.4158	0.424668	77	100	204	19802	0.986077
0.36	0.00321948	0.604938	0.322368	0.463653	0.195013	0.420601	0.435639	64	98	206	19815	0.986622
0.37	0.00306856	0.598684	0.299342	0.449013	0.179211	0.399123	0.417401	61	91	213	19818	0.986424
0.38	0.00281704	0.608392	0.286184	0.447288	0.174112	0.389262	0.411497	56	87	217	19823	0.986474
0.39	0.00271643	0.602941	0.269737	0.436339	0.162635	0.372727	0.397543	54	82	222	19825	0.986325
0.4	0.00261583	0.606061	0.263158	0.434609	0.15949	0.366972	0.393692	52	80	224	19827	0.986325
0.41	0.00251522	0.609375	0.256579	0.432977	0.156353	0.361111	0.389817	50	78	226	19829	0.986325
0.42	0.0023643	0.620968	0.253289	0.437129	0.157285	0.359813	0.391123	47	77	227	19832	0.986424
0.43	0.00211278	0.637931	0.243421	0.440676	0.155286	0.352381	0.388809	42	74	230	19837	0.986523
0.44	0.00206248	0.637168	0.236842	0.437005	0.150908	0.345324	0.383249	41	72	232	19838	0.986474
0.45	0.00196187	0.642202	0.230263	0.436232	0.147875	0.338983	0.379413	39	70	234	19840	0.986474
0.46	0.00166004	0.67	0.220395	0.445197	0.147664	0.331683	0.379435	33	67	237	19846	0.986622
0.47	0.00155943	0.680412	0.217105	0.448759	0.147721	0.329177	0.379613	31	66	238	19848	0.986672
0.48	0.00140852	0.695652	0.210526	0.453089	0.146453	0.323232	0.378121	28	64	240	19851	0.986721
0.49	0.00135822	0.696629	0.203947	0.450288	0.142076	0.315522	0.372411	27	62	242	19852	0.986672
0.5	0.00135822	0.689655	0.197368	0.443512	0.136116	0.306905	0.364417	27	60	244	19852	0.986573
0.51	0.00125761	0.705882	0.197368	0.451625	0.139319	0.308483	0.36885	25	60	244	19854	0.986672
0.52	0.0012073	0.703704	0.1875	0.445602	0.131944	0.296104	0.358895	24	57	247	19855	0.986573
0.53	0.001157	0.705128	0.180921	0.443025	0.127573	0.287958	0.352889	23	55	249	19856	0.986523
0.54	0.00100609	0.722222	0.171053	0.446637	0.123538	0.276596	0.347391	20	52	252	19859	0.986523
0.55	0.000955782	0.720588	0.161184	0.440886	0.116147	0.263441	0.33679	19	49	255	19860	0.986424
0.56	0.000905478	0.727273	0.157895	0.442584	0.114833	0.259459	0.334927	18	48	256	19861	0.986424
0.57	0.000653956	0.779661	0.151316	0.465488	0.117975	0.253444	0.339902	13	46	258	19866	0.986573
0.58	0.000653956	0.77193	0.144737	0.458333	0.111727	0.243767	0.330697	13	44	260	19866	0.986474
0.59	0.000603652	0.777778	0.138158	0.457968	0.107456	0.234637	0.32434	12	42	262	19867	0.986424
0.6	0.000603652	0.777778	0.138158	0.457968	0.107456	0.234637	0.32434	12	42	262	19867	0.986424
0.61	0.000553348	0.784314	0.131579	0.457946	0.103199	0.225352	0.317879	11	40	264	19868	0.986375
0.62	0.000553348	0.77551	0.125	0.450255	0.0969388	0.215297	0.308002	11	38	266	19868	0.986276
0.63	0.000553348	0.755556	0.111842	0.433699	0.0845029	0.194842	0.28739	11	34	270	19868	0.986077
0.64	0.000503043	0.772727	0.111842	0.442285	0.0864234	0.195402	0.290761	10	34	270	19869	0.986127
0.65	0.000503043	0.756098	0.101974	0.429036	0.0771021	0.17971	0.274493	10	31	273	19869	0.985978
0.66	0.000503043	0.75	0.0986842	0.424342	0.0740132	0.174419	0.268887	10	30	274	19869	0.985929
0.67	0.000402435	0.777778	0.0921053	0.434942	0.0716374	0.164706	0.264704	8	28	276	19871	0.985929
0.68	0.000402435	0.771429	0.0888158	0.430122	0.068515	0.159292	0.258822	8	27	277	19871	0.985879
0.69	0.000402435	0.764706	0.0855263	0.425116	0.0654025	0.153846	0.252825	8	26	278	19871	0.98583
0.7	0.000402435	0.757576	0.0822368	0.419906	0.0623006	0.148368	0.246704	8	25	279	19871	0.98578
0.71	0.00035213	0.774194	0.0789474	0.42657	0.0611205	0.143284	0.24445	7	24	280	19872	0.98578
0.72	0.000301826	0.8	0.0789474	0.439474	0.0631579	0.143713	0.248644	6	24	280	19873	0.98583
0.73	0.000251522	0.814815	0.0723684	0.443592	0.0589669	0.132931	0.240318	5	22	282	19874	0.98578
0.74	0.000201217	0.846154	0.0723684	0.459261	0.0612348	0.133333	0.245061	4	22	282	19875	0.98583
0.75	0.000150913	0.875	0.0690789	0.472039	0.0604441	0.128049	0.243607	3	21	283	19876	0.98583
0.76	0.000150913	0.863636	0.0625	0.463068	0.0539773	0.116564	0.230142	3	19	285	19876	0.985731
0.77	0.000150913	0.857143	0.0592105	0.458177	0.0507519	0.110769	0.223125	3	18	286	19876	0.985681
0.78	0.000150913	0.857143	0.0592105	0.458177	0.0507519	0.110769	0.223125	3	18	286	19876	0.985681
0.79	0.000150913	0.833333	0.0493421	0.441338	0.0411184	0.0931677	0.200718	3	15	289	19876	0.985532
0.8	0.000150913	0.8125	0.0427632	0.427632	0.0347451	0.08125	0.184411	3	13	291	19876	0.985433
0.81	0.000100609	0.833333	0.0328947	0.433114	0.0274123	0.0632911	0.163861	2	10	294	19877	0.985334
0.82	0.000100609	0.833333	0.0328947	0.433114	0.0274123	0.0632911	0.163861	2	10	294	19877	0.985334
0.83	5.03043e-05	0.9	0.0296053	0.464803	0.0266447	0.0573248	0.161763	1	9	295	19878	0.985334
0.84	5.03043e-05	0.888889	0.0263158	0.457602	0.0233918	0.0511182	0.151531	1	8	296	19878	0.985285
0.85	5.03043e-05	0.875	0.0230263	0.449013	0.020148	0.0448718	0.140591	1	7	297	19878	0.985235
0.86	5.03043e-05	0.857143	0.0197368	0.43844	0.0169173	0.0385852	0.128777	1	6	298	19878	0.985186
0.87	5.03043e-05	0.857143	0.0197368	0.43844	0.0169173	0.0385852	0.128777	1	6	298	19878	0.985186
0.88	5.03043e-05	0.857143	0.0197368	0.43844	0.0169173	0.0385852	0.128777	1	6	298	19878	0.985186
0.89	5.03043e-05	0.833333	0.0164474	0.42489	0.0137061	0.0322581	0.11585	1	5	299	19878	0.985136
0.9	5.03043e-05	0.833333	0.0164474	0.42489	0.0137061	0.0322581	0.11585	1	5	299	19878	0.985136
0.91	0	1	0.0164474	0.508224	0.0164474	0.0323625	0.127294	0	5	299	19879	0.985186
0.92	0	1	0.0164474	0.508224	0.0164474	0.0323625	0.127294	0	5	299	19879	0.985186
0.93	0	1	0.0131579	0.506579	0.0131579	0.025974	0.113852	0	4	300	19879	0.985136
0.94	0	1	0.00986842	0.504934	0.00986842	0.019544	0.0985963	0	3	301	19879	0.985086
0.95	0	1	0.00657895	0.503289	0.00657895	0.0130719	0.0805015	0	2	302	19879	0.985037
0.96	0	1	0.00328947	0.501645	0.00328947	0.00655738	0.0569218	0	1	303	19879	0.984987
0.97	0	1	0.00328947	0.501645	0.00328947	0.00655738	0.0569218	0	1	303	19879	0.984987
0.98	0	1	0.00328947	0.501645	0.00328947	0.00655738	0.0569218	0	1	303	19879	0.984987
0.99	0	1	0	0.5	0	0	0	0	0	304	19879	0.984938
1	0	1	0	0.5	0	0	0	0	0	304	19879	0.984938
