# Supplementary material for: Prediction and characterization of human ageing-related proteins by using machine learning
Source: Sci Rep. 2018 Mar 6;8:4094. doi: 10.1038/s41598-018-22240-w (PMC5840292; doi:10.1038/s41598-018-22240-w)
Supplement: Supplementary file 5 — Supplementary Table S4 [file 41598_2018_22240_MOESM5_ESM.xlsx]

## Sheet: Table-S4
Uniprot ID	recommended name in UniProt	degree	ageing neighbors (GenAge or AgingGOs)	“aging” GO and its descendants	GenAge	XGBoost pred (avg of 20 preds)
SIR1_HUMAN	NAD-dependent protein deacetylase sirtuin-1	42	18	1	1	0.975369
AKT1_HUMAN	RAC-alpha serine/threonine-protein kinase	34	11	1	1	0.957387
P53_HUMAN	Cellular tumor antigen p53	116	32	1	1	0.955299
PCNA_HUMAN	Proliferating cell nuclear antigen	18	5	1	1	0.947816
PML_HUMAN	Protein PML	12	5	1	1	0.937019
PRKDC_HUMAN	DNA-dependent protein kinase catalytic subunit	14	5	1	1	0.93072
PTEN_HUMAN	Phosphatidylinositol 3,4,5-trisphosphate 3-phosphatase and dual-specificity protein phosphatase PTEN	13	5	1	1	0.92366
JUN_HUMAN	Transcription factor AP-1	32	7	1	1	0.902845
EP300_HUMAN	Histone acetyltransferase p300	29	8	1	1	0.89856
MYC_HUMAN	Myc proto-oncogene protein	29	7	1	1	0.887074
ABL1_HUMAN	Tyrosine-protein kinase ABL1	32	7	1	1	0.886633
HIF1A_HUMAN	Hypoxia-inducible factor 1-alpha	20	5	1	1	0.884177
BAX_HUMAN	Apoptosis regulator BAX	14	3	1	1	0.866032
PARP1_HUMAN	Poly [ADP-ribose] polymerase 1	15	6	1	1	0.864041
XRCC6_HUMAN	X-ray repair cross-complementing protein 6	14	7	1	1	0.859916
BCL2_HUMAN	Apoptosis regulator Bcl-2	21	5	1	1	0.855026
MDM2_HUMAN	E3 ubiquitin-protein ligase Mdm2	57	15	1	1	0.848748
CBP_HUMAN	CREB-binding protein	20	11	1	1	0.83581
P85A_HUMAN	Phosphatidylinositol 3-kinase regulatory subunit alpha	52	19	1	1	0.832157
A4_HUMAN	Amyloid beta A4 protein	30	9	1	1	0.828685
EGFR_HUMAN	Epidermal growth factor receptor	116	27	1	1	0.826868
GSK3B_HUMAN	Glycogen synthase kinase-3 beta	26	7	1	1	0.823427
B2CL1_HUMAN	Bcl-2-like protein 1	11	2	0	0	0.812878
KDM1A_HUMAN	Lysine-specific histone demethylase 1A	43	5	0	0	0.812779
WRN_HUMAN	Werner syndrome ATP-dependent helicase	9	9	1	1	0.788943
HDAC2_HUMAN	Histone deacetylase 2	14	5	1	1	0.788562
MEN1_HUMAN	Menin	4	2	0	0	0.788282
PLAK_HUMAN	Junction plakoglobin	9	3	0	0	0.784932
ATM_HUMAN	Serine-protein kinase ATM	12	1	1	1	0.784036
KRA49_HUMAN	Keratin-associated protein 4-9	0	0	1	0	0.777901
XRCC5_HUMAN	X-ray repair cross-complementing protein 5	7	3	1	1	0.773265
CCND1_HUMAN	G1/S-specific cyclin-D1	7	3	0	0	0.772582
P73_HUMAN	Tumor protein p73	5	2	1	1	0.770856
FOXO3_HUMAN	Forkhead box protein O3 {ECO:0000305}	15	5	1	1	0.766265
KRA47_HUMAN	Keratin-associated protein 4-7	11	0	1	0	0.763532
KRA45_HUMAN	Keratin-associated protein 4-5	1	0	1	0	0.762155
PDGFB_HUMAN	Platelet-derived growth factor subunit B	2	2	1	1	0.761368
KRA43_HUMAN	Keratin-associated protein 4-3	0	0	1	0	0.760232
MK14_HUMAN	Mitogen-activated protein kinase 14	18	3	1	1	0.75608
PPARG_HUMAN	Peroxisome proliferator-activated receptor gamma	3	2	1	1	0.753095
KRA48_HUMAN	Keratin-associated protein 4-8	0	0	1	0	0.751914
ERBB4_HUMAN	Receptor tyrosine-protein kinase erbB-4	8	3	0	0	0.750863
RAD51_HUMAN	DNA repair protein RAD51 homolog 1	12	4	1	1	0.74468
RB_HUMAN	Retinoblastoma-associated protein	28	10	1	1	0.744463
STAR_HUMAN	Steroidogenic acute regulatory protein, mitochondrial	0	0	0	0	0.743324
NKX31_HUMAN	Homeobox protein Nkx-3.1	1	1	0	0	0.73965
APEX1_HUMAN	DNA-(apurinic or apyrimidinic site) lyase	2	2	1	1	0.738759
K1C25_HUMAN	Keratin, type I cytoskeletal 25	0	0	1	0	0.732717
NPM_HUMAN	Nucleophosmin	17	8	1	0	0.729631
PRGC1_HUMAN	Peroxisome proliferator-activated receptor gamma coactivator 1-alpha	3	0	1	1	0.728079
TGFB1_HUMAN	Transforming growth factor beta-1	8	3	1	1	0.727969
LONM_HUMAN	Lon protease homolog, mitochondrial {ECO:0000255|HAMAP-Rule:MF_03120}	0	0	1	0	0.72529
ARGI1_HUMAN	Arginase-1	0	0	1	0	0.72429
SIN3A_HUMAN	Paired amphipathic helix protein Sin3a	10	3	1	1	0.723943
KT33B_HUMAN	Keratin, type I cuticular Ha3-II	6	0	1	0	0.722958
IGF1_HUMAN	Insulin-like growth factor I	2	2	1	1	0.721977
SRC_HUMAN	Proto-oncogene tyrosine-protein kinase Src	42	10	0	0	0.721595
APOE_HUMAN	Apolipoprotein E	9	2	1	1	0.712749
APOD_HUMAN	Apolipoprotein D	1	0	1	0	0.710959
SUV91_HUMAN	Histone-lysine N-methyltransferase SUV39H1	38	5	0	0	0.708989
KIT_HUMAN	Mast/stem cell growth factor receptor Kit	48	7	0	0	0.705639
E2F1_HUMAN	Transcription factor E2F1	14	7	1	1	0.701087
BAK_HUMAN	Bcl-2 homologous antagonist/killer	8	3	1	1	0.694803
MK01_HUMAN	Mitogen-activated protein kinase 1	14	2	0	0	0.692338
IBP2_HUMAN	Insulin-like growth factor-binding protein 2	1	0	1	1	0.689472
MK08_HUMAN	Mitogen-activated protein kinase 8	8	3	1	1	0.688724
GLRX2_HUMAN	Glutaredoxin-2, mitochondrial	0	0	1	0	0.688057
FAK2_HUMAN	Protein-tyrosine kinase 2-beta	3	0	1	1	0.681835
PTC2_HUMAN	Protein patched homolog 2	0	0	0	0	0.679749
EF2_HUMAN	Elongation factor 2	0	0	1	1	0.676632
1433S_HUMAN	14-3-3 protein sigma	29	5	0	0	0.67497
NEDD4_HUMAN	E3 ubiquitin-protein ligase NEDD4	8	3	0	0	0.67473
IKKA_HUMAN	Inhibitor of nuclear factor kappa-B kinase subunit alpha	15	6	0	0	0.671711
INSR_HUMAN	Insulin receptor	12	6	1	1	0.666608
ERCC1_HUMAN	DNA excision repair protein ERCC-1	9	3	1	1	0.665737
MTOR_HUMAN	Serine/threonine-protein kinase mTOR	12	3	1	1	0.665584
HSF1_HUMAN	Heat shock factor protein 1 {ECO:0000305}	4	0	1	1	0.665556
LRRK2_HUMAN	Leucine-rich repeat serine/threonine-protein kinase 2	74	8	0	0	0.659611
CTNB1_HUMAN	Catenin beta-1	58	16	1	1	0.657562
ANDR_HUMAN	Androgen receptor	54	13	1	1	0.657119
KRT83_HUMAN	Keratin, type II cuticular Hb3	7	0	1	0	0.654366
GRP78_HUMAN	78 kDa glucose-regulated protein	9	2	0	0	0.649592
ARF_HUMAN	Tumor suppressor ARF {ECO:0000305}	8	3	1	0	0.649444
TF65_HUMAN	Transcription factor p65	41	11	1	1	0.646768
CDN1A_HUMAN	Cyclin-dependent kinase inhibitor 1	28	4	1	1	0.645141
ETS1_HUMAN	Protein C-ets-1	11	2	0	0	0.642114
EDN1_HUMAN	Endothelin-1	2	1	1	0	0.641612
BRCA2_HUMAN	Breast cancer type 2 susceptibility protein	8	1	1	1	0.629988
ATF2_HUMAN	Cyclic AMP-dependent transcription factor ATF-2	16	5	1	1	0.629667
TERT_HUMAN	Telomerase reverse transcriptase	3	0	1	1	0.623432
PGFRA_HUMAN	Platelet-derived growth factor receptor alpha	7	2	1	1	0.616079
DAB2P_HUMAN	Disabled homolog 2-interacting protein	2	2	0	0	0.611411
ERBB3_HUMAN	Receptor tyrosine-protein kinase erbB-3	24	6	0	0	0.610316
PRDX3_HUMAN	Thioredoxin-dependent peroxide reductase, mitochondrial	2	0	0	0	0.608149
CCNB1_HUMAN	G2/mitotic-specific cyclin-B1	7	2	0	0	0.607581
TNFA_HUMAN	Tumor necrosis factor	3	1	1	1	0.604424
HS90A_HUMAN	Heat shock protein HSP 90-alpha	21	6	1	1	0.60154
FGFR1_HUMAN	Fibroblast growth factor receptor 1	11	2	1	1	0.599625
PNPT1_HUMAN	Polyribonucleotide nucleotidyltransferase 1, mitochondrial	0	0	1	0	0.599119
PTN11_HUMAN	Tyrosine-protein phosphatase non-receptor type 11	22	8	1	1	0.598392
CHK2_HUMAN	Serine/threonine-protein kinase Chk2	13	2	1	1	0.592583
TRAF2_HUMAN	TNF receptor-associated factor 2	107	5	0	0	0.591128
TERA_HUMAN	Transitional endoplasmic reticulum ATPase	13	4	1	1	0.58939
KAT2B_HUMAN	Histone acetyltransferase KAT2B	10	6	0	0	0.586718
SYUA_HUMAN	Alpha-synuclein	8	3	1	0	0.584388
ESR1_HUMAN	Estrogen receptor	46	9	1	1	0.583269
ERCC2_HUMAN	TFIIH basal transcription factor complex helicase XPD subunit	2	0	1	1	0.582922
HS90B_HUMAN	Heat shock protein HSP 90-beta	79	11	0	0	0.58205
RIF1_HUMAN	Telomere-associated protein RIF1	0	0	0	0	0.579755
ERCC6_HUMAN	DNA excision repair protein ERCC-6	0	0	1	1	0.578821
IBP5_HUMAN	Insulin-like growth factor-binding protein 5	0	0	1	0	0.575291
MGST1_HUMAN	Microsomal glutathione S-transferase 1	1	0	0	0	0.570774
HTRA2_HUMAN	Serine protease HTRA2, mitochondrial	3	0	1	1	0.569697
SIR2_HUMAN	NAD-dependent protein deacetylase sirtuin-2	6	2	0	0	0.564297
DYN2_HUMAN	Dynamin-2	10	1	0	0	0.563524
HS71A_HUMAN	Heat shock 70 kDa protein 1A {ECO:0000312|HGNC:HGNC:5232}	1	0	1	1	0.563074
DHRS2_HUMAN	Dehydrogenase/reductase SDR family member 2, mitochondrial	1	0	0	0	0.562663
HSP7C_HUMAN	Heat shock cognate 71 kDa protein	17	3	1	1	0.561749
DCR1C_HUMAN	Protein artemis	2	1	0	0	0.559928
SIR6_HUMAN	NAD-dependent protein deacetylase sirtuin-6	2	2	1	1	0.559626
CATA_HUMAN	Catalase	0	0	1	1	0.559537
PTN2_HUMAN	Tyrosine-protein phosphatase non-receptor type 2	1	1	0	0	0.559464
GRB2_HUMAN	Growth factor receptor-bound protein 2	111	12	1	1	0.559109
PP1A_HUMAN	Serine/threonine-protein phosphatase PP1-alpha catalytic subunit	45	5	1	1	0.556355
ZN277_HUMAN	Zinc finger protein 277	0	0	1	0	0.555932
FBW1A_HUMAN	F-box/WD repeat-containing protein 1A	17	3	0	0	0.547504
CEBPB_HUMAN	CCAAT/enhancer-binding protein beta {ECO:0000312|HGNC:HGNC:1834}	8	4	1	1	0.547062
MT3_HUMAN	Metallothionein-3	2	0	0	0	0.54665
BLM_HUMAN	Bloom syndrome protein	9	5	1	1	0.546156
S100B_HUMAN	Protein S100-B	10	2	1	1	0.540035
SMC5_HUMAN	Structural maintenance of chromosomes protein 5	1	1	1	0	0.536687
FACD2_HUMAN	Fanconi anemia group D2 protein	6	2	0	0	0.536483
ERCC3_HUMAN	TFIIH basal transcription factor complex helicase XPB subunit	6	0	1	1	0.53594
EZH2_HUMAN	Histone-lysine N-methyltransferase EZH2	12	3	0	0	0.535891
CREB1_HUMAN	Cyclic AMP-responsive element-binding protein 1	10	2	1	1	0.532673
CHK1_HUMAN	Serine/threonine-protein kinase Chk1	10	3	1	0	0.53174
CDK4_HUMAN	Cyclin-dependent kinase 4	16	4	0	0	0.528129
P63_HUMAN	Tumor protein 63	6	2	1	1	0.526841
HNRPD_HUMAN	Heterogeneous nuclear ribonucleoprotein D0	2	0	0	0	0.525379
AQP1_HUMAN	Aquaporin-1	30	1	0	0	0.523015
VEGFA_HUMAN	Vascular endothelial growth factor A	3	1	1	1	0.520267
TAU_HUMAN	Microtubule-associated protein tau	8	6	1	1	0.519323
HMGA2_HUMAN	High mobility group protein HMGI-C	1	1	1	0	0.518855
TSP1_HUMAN	Thrombospondin-1	3	1	0	0	0.51636
VHL_HUMAN	Von Hippel-Lindau disease tumor suppressor	10	2	0	0	0.516186
APBB1_HUMAN	Amyloid beta A4 precursor protein-binding family B member 1	4	4	0	0	0.515292
ARHG2_HUMAN	Rho guanine nucleotide exchange factor 2	3	2	0	0	0.514949
STAT3_HUMAN	Signal transducer and activator of transcription 3 {ECO:0000312|HGNC:HGNC:11364}	35	7	1	1	0.514068
KPCD_HUMAN	Protein kinase C delta type	8	3	1	1	0.511315
PINK1_HUMAN	Serine/threonine-protein kinase PINK1, mitochondrial	6	0	0	0	0.509935
TOP2A_HUMAN	DNA topoisomerase 2-alpha	2	2	1	1	0.506033
EGR1_HUMAN	Early growth response protein 1 {ECO:0000303|PubMed:2377485}	2	2	1	1	0.504196
TIMP2_HUMAN	Metalloproteinase inhibitor 2	1	0	1	0	0.502409
PGH2_HUMAN	Prostaglandin G/H synthase 2	0	0	1	1	0.499414
TERF2_HUMAN	Telomeric repeat-binding factor 2	18	3	1	1	0.498979
FEN1_HUMAN	Flap endonuclease 1 {ECO:0000255|HAMAP-Rule:MF_03140}	4	3	1	1	0.498672
PGFRB_HUMAN	Platelet-derived growth factor receptor beta	16	5	1	1	0.498586
BRCA1_HUMAN	Breast cancer type 1 susceptibility protein	27	6	1	1	0.496296
TGFB2_HUMAN	Transforming growth factor beta-2	1	1	0	0	0.496232
ACTC_HUMAN	Actin, alpha cardiac muscle 1	0	0	0	0	0.494858
SMAD4_HUMAN	Mothers against decapentaplegic homolog 4	19	5	0	0	0.493346
EGF_HUMAN	Pro-epidermal growth factor	1	1	1	1	0.49236
ATG7_HUMAN	Ubiquitin-like modifier-activating enzyme ATG7	6	0	1	0	0.48968
UBC_HUMAN	Polyubiquitin-C	49	12	0	0	0.489059
FOXO1_HUMAN	Forkhead box protein O1	7	4	1	1	0.484776
OGG1_HUMAN	N-glycosylase/DNA lyase	0	0	1	0	0.483414
SNAI1_HUMAN	Zinc finger protein SNAI1	22	8	0	0	0.481442
TIF1B_HUMAN	Transcription intermediary factor 1-beta	9	3	0	0	0.478696
CARM1_HUMAN	Histone-arginine methyltransferase CARM1	6	2	1	0	0.475951
TNR6_HUMAN	Tumor necrosis factor receptor superfamily member 6	10	2	1	1	0.475379
ANXA1_HUMAN	Annexin A1	2	0	0	0	0.473133
ARNT_HUMAN	Aryl hydrocarbon receptor nuclear translocator	4	2	0	0	0.472468
STA5B_HUMAN	Signal transducer and activator of transcription 5B	2	1	1	1	0.468652
FOS_HUMAN	Proto-oncogene c-Fos	12	5	1	1	0.468621
IBP1_HUMAN	Insulin-like growth factor-binding protein 1	0	0	1	0	0.467588
TRI32_HUMAN	E3 ubiquitin-protein ligase TRIM32	16	1	0	0	0.467016
SODC_HUMAN	Superoxide dismutase [Cu-Zn]	1	0	1	1	0.465631
JUND_HUMAN	Transcription factor jun-D	10	4	1	1	0.464504
EPO_HUMAN	Erythropoietin	1	1	1	0	0.462978
CAV1_HUMAN	Caveolin-1	13	4	0	0	0.462786
P85B_HUMAN	Phosphatidylinositol 3-kinase regulatory subunit beta	20	6	0	0	0.460707
BAD_HUMAN	Bcl2-associated agonist of cell death	9	3	0	0	0.459688
BECN1_HUMAN	Beclin-1	18	3	1	0	0.45742
RARA_HUMAN	Retinoic acid receptor alpha	17	5	0	0	0.455612
XRCC1_HUMAN	DNA repair protein XRCC1	7	4	0	0	0.45349
BMP2_HUMAN	Bone morphogenetic protein 2	5	2	0	0	0.453314
RAF1_HUMAN	RAF proto-oncogene serine/threonine-protein kinase	28	6	0	0	0.452869
WFS1_HUMAN	Wolframin	1	1	0	0	0.452673
MEF2C_HUMAN	Myocyte-specific enhancer factor 2C	1	0	0	0	0.450415
HDAC6_HUMAN	Histone deacetylase 6	6	2	0	0	0.449721
HS71B_HUMAN	Heat shock 70 kDa protein 1B {ECO:0000312|HGNC:HGNC:5233}	0	0	1	1	0.449018
UCP1_HUMAN	Mitochondrial brown fat uncoupling protein 1 {ECO:0000305}	0	0	1	1	0.448708
APOA4_HUMAN	Apolipoprotein A-IV	1	0	0	0	0.445893
HIPK2_HUMAN	Homeodomain-interacting protein kinase 2	4	1	0	0	0.445685
RS3_HUMAN	40S ribosomal protein S3	10	7	0	0	0.445448
CASP3_HUMAN	Caspase-3	5	1	0	0	0.443381
NSE2_HUMAN	E3 SUMO-protein ligase NSE2	2	1	1	0	0.442099
NF2L2_HUMAN	Nuclear factor erythroid 2-related factor 2	5	0	1	1	0.441514
ARRB1_HUMAN	Beta-arrestin-1	24	4	0	0	0.438592
FRDA_HUMAN	Frataxin, mitochondrial	0	0	0	0	0.438533
NOX4_HUMAN	NADPH oxidase 4	1	0	1	0	0.436662
TWST1_HUMAN	Twist-related protein 1	7	1	1	0	0.431031
PACA_HUMAN	Pituitary adenylate cyclase-activating polypeptide	1	1	0	0	0.430912
CDK1_HUMAN	Cyclin-dependent kinase 1	10	2	1	1	0.429499
SODM_HUMAN	Superoxide dismutase [Mn], mitochondrial	0	0	1	1	0.429119
SHC1_HUMAN	SHC-transforming protein 1	15	7	1	1	0.429109
UCP3_HUMAN	Mitochondrial uncoupling protein 3	0	0	1	1	0.428638
GSH0_HUMAN	Glutamate--cysteine ligase regulatory subunit	0	0	1	1	0.427014
MGMT_HUMAN	Methylated-DNA--protein-cysteine methyltransferase	0	0	0	0	0.425186
WNT1_HUMAN	Proto-oncogene Wnt-1	0	0	1	0	0.42448
AIFM1_HUMAN	Apoptosis-inducing factor 1, mitochondrial	3	0	1	1	0.421869
CRYAB_HUMAN	Alpha-crystallin B chain	6	0	1	0	0.414639
SMAD3_HUMAN	Mothers against decapentaplegic homolog 3	31	2	0	0	0.414563
CBL_HUMAN	E3 ubiquitin-protein ligase CBL	23	6	0	0	0.413554
PDGFA_HUMAN	Platelet-derived growth factor subunit A	1	1	0	0	0.412592
HDAC1_HUMAN	Histone deacetylase 1	38	9	1	1	0.411849
BRAF_HUMAN	Serine/threonine-protein kinase B-raf	10	2	0	0	0.410437
ECT2_HUMAN	Protein ECT2	2	0	0	0	0.409785
PSD11_HUMAN	26S proteasome non-ATPase regulatory subunit 11	1	1	0	0	0.409498
NRAM2_HUMAN	Natural resistance-associated macrophage protein 2	0	0	0	0	0.409255
HYAL1_HUMAN	Hyaluronidase-1	0	0	0	0	0.407572
MIF_HUMAN	Macrophage migration inhibitory factor	0	0	1	1	0.406968
ACD_HUMAN	Adrenocortical dysplasia protein homolog	21	1	0	0	0.404308
NBN_HUMAN	Nibrin	9	3	1	1	0.403557
PRGC2_HUMAN	Peroxisome proliferator-activated receptor gamma coactivator 1-beta	0	0	0	0	0.402361
MTA1_HUMAN	Metastasis-associated protein MTA1	13	4	0	0	0.400902
CCAR2_HUMAN	Cell cycle and apoptosis regulator protein 2	2	2	0	0	0.398884
NTRK1_HUMAN	High affinity nerve growth factor receptor	4	2	1	0	0.397147
ERBB2_HUMAN	Receptor tyrosine-protein kinase erbB-2	72	11	1	1	0.396665
PERM_HUMAN	Myeloperoxidase	0	0	1	0	0.394994
NFKB1_HUMAN	Nuclear factor NF-kappa-B p105 subunit	22	7	1	1	0.393038
IMPCT_HUMAN	Protein IMPACT	0	0	0	0	0.390153
ATF4_HUMAN	Cyclic AMP-dependent transcription factor ATF-4	22	5	0	0	0.390087
CLUS_HUMAN	Clusterin	5	2	1	1	0.387352
TAF1_HUMAN	Transcription initiation factor TFIID subunit 1	2	1	1	1	0.385551
PDIA1_HUMAN	Protein disulfide-isomerase	4	1	0	0	0.385269
CTC1_HUMAN	CST complex subunit CTC1	2	0	1	0	0.381227
GSH1_HUMAN	Glutamate--cysteine ligase catalytic subunit	0	0	1	1	0.381099
HUWE1_HUMAN	E3 ubiquitin-protein ligase HUWE1	4	2	0	0	0.379666
HYAL2_HUMAN	Hyaluronidase-2	2	0	1	0	0.378732
B2L11_HUMAN	Bcl-2-like protein 11	9	3	0	0	0.378138
ADA_HUMAN	Adenosine deaminase	0	0	1	0	0.37772
FBX4_HUMAN	F-box only protein 4	3	0	1	0	0.375482
SPY2_HUMAN	Protein sprouty homolog 2	50	3	0	0	0.375226
H2AX_HUMAN	Histone H2AX	12	6	1	1	0.372902
LEF1_HUMAN	Lymphoid enhancer-binding factor 1	2	2	0	0	0.372849
IASPP_HUMAN	RelA-associated inhibitor	5	3	0	0	0.370568
M3K5_HUMAN	Mitogen-activated protein kinase kinase kinase 5	15	5	1	1	0.369994
CYB_HUMAN	Cytochrome b	0	0	0	0	0.369713
SP100_HUMAN	Nuclear autoantigen Sp-100	12	2	0	0	0.368951
EI2BE_HUMAN	Translation initiation factor eIF-2B subunit epsilon	1	1	1	0	0.366942
YAP1_HUMAN	Transcriptional coactivator YAP1	21	4	0	0	0.36613
LRP8_HUMAN	Low-density lipoprotein receptor-related protein 8	1	1	0	0	0.365665
CDN2A_HUMAN	Cyclin-dependent kinase inhibitor 2A {ECO:0000312|HGNC:HGNC:1787}	8	2	1	1	0.364262
XPA_HUMAN	DNA repair protein complementing XP-A cells	6	2	1	1	0.363256
KMT2A_HUMAN	Histone-lysine N-methyltransferase 2A	10	2	0	0	0.362326
HMGA1_HUMAN	High mobility group protein HMG-I/HMG-Y	0	0	1	0	0.361776
PTPRJ_HUMAN	Receptor-type tyrosine-protein phosphatase eta	13	6	0	0	0.360339
IFNG_HUMAN	Interferon gamma	0	0	0	0	0.360239
FGF8_HUMAN	Fibroblast growth factor 8	0	0	0	0	0.358426
TSPO_HUMAN	Translocator protein	1	0	1	0	0.356917
GATA6_HUMAN	Transcription factor GATA-6	0	0	0	0	0.356655
TLR2_HUMAN	Toll-like receptor 2	1	1	0	0	0.355511
TYY1_HUMAN	Transcriptional repressor protein YY1	8	1	0	0	0.355442
DNJA3_HUMAN	DnaJ homolog subfamily A member 3, mitochondrial	4	3	1	0	0.355429
TNFL6_HUMAN	Tumor necrosis factor ligand superfamily member 6	20	2	0	0	0.355304
P2RX7_HUMAN	P2X purinoceptor 7	0	0	0	0	0.355289
AP2B_HUMAN	Transcription factor AP-2-beta	0	0	0	0	0.353024
TGFB3_HUMAN	Transforming growth factor beta-3	1	1	1	0	0.352884
PLCG1_HUMAN	1-phosphatidylinositol 4,5-bisphosphate phosphodiesterase gamma-1	37	10	0	0	0.352118
E2AK4_HUMAN	eIF-2-alpha kinase GCN2 {ECO:0000250|UniProtKB:Q9QZ05}	0	0	0	0	0.351855
ELK1_HUMAN	ETS domain-containing protein Elk-1	3	3	0	0	0.350699
RELB_HUMAN	Transcription factor RelB	5	4	0	0	0.35066
SUMO1_HUMAN	Small ubiquitin-related modifier 1	45	8	1	1	0.348841
SORT_HUMAN	Sortilin	4	2	0	0	0.348072
XBP1_HUMAN	X-box-binding protein 1 {ECO:0000303|PubMed:2321018, ECO:0000312|HGNC:HGNC:12801}	2	0	0	0	0.347059
GPX1_HUMAN	Glutathione peroxidase 1	0	0	1	1	0.34419
OPA1_HUMAN	Dynamin-like 120 kDa protein, mitochondrial	3	1	1	0	0.343745
KCNK2_HUMAN	Potassium channel subfamily K member 2	0	0	0	0	0.343583
SFRP1_HUMAN	Secreted frizzled-related protein 1	1	0	0	0	0.34308
5HT2A_HUMAN	5-hydroxytryptamine receptor 2A	0	0	1	0	0.342843
ILK_HUMAN	Integrin-linked protein kinase	10	3	1	0	0.342478
DUS1_HUMAN	Dual specificity protein phosphatase 1	5	3	0	0	0.342406
IL1B_HUMAN	Interleukin-1 beta	0	0	0	0	0.341431
NUAK1_HUMAN	NUAK family SNF1-like kinase 1	2	1	1	0	0.339031
IF4A3_HUMAN	Eukaryotic initiation factor 4A-III	10	1	0	0	0.33751
LIAS_HUMAN	Lipoyl synthase, mitochondrial {ECO:0000255|HAMAP-Rule:MF_03123}	0	0	0	0	0.336662
PSN1_HUMAN	Presenilin-1	9	2	1	1	0.336565
RNF8_HUMAN	E3 ubiquitin-protein ligase RNF8 {ECO:0000255|HAMAP-Rule:MF_03067}	10	0	0	0	0.336123
NCK1_HUMAN	Cytoplasmic protein NCK1	111	6	0	0	0.335187
GLCM_HUMAN	Glucosylceramidase	0	0	0	0	0.334362
BID_HUMAN	BH3-interacting domain death agonist	8	3	0	0	0.333998
IKKB_HUMAN	Inhibitor of nuclear factor kappa-B kinase subunit beta	15	4	1	1	0.3339
PHB_HUMAN	Prohibitin	3	1	0	0	0.333655
ERRFI_HUMAN	ERBB receptor feedback inhibitor 1	5	4	0	0	0.331523
ANGT_HUMAN	Angiotensinogen	2	1	1	0	0.331156
NOTC1_HUMAN	Neurogenic locus notch homolog protein 1	6	2	0	0	0.330432
CUL1_HUMAN	Cullin-1	14	2	0	0	0.329797
PK3CA_HUMAN	Phosphatidylinositol 4,5-bisphosphate 3-kinase catalytic subunit alpha isoform	4	2	1	1	0.329053
UFO_HUMAN	Tyrosine-protein kinase receptor UFO	3	2	0	0	0.328168
PENK_HUMAN	Proenkephalin-A	1	0	1	0	0.327536
MK10_HUMAN	Mitogen-activated protein kinase 10	3	2	0	0	0.326771
TERF1_HUMAN	Telomeric repeat-binding factor 1	68	6	1	1	0.326539
TGFR1_HUMAN	TGF-beta receptor type-1	3	2	0	0	0.325903
A2AP_HUMAN	Alpha-2-antiplasmin	0	0	0	0	0.325765
GSTP1_HUMAN	Glutathione S-transferase P	7	0	1	1	0.325576
FINC_HUMAN	Fibronectin	11	2	0	0	0.325408
ARRB2_HUMAN	Beta-arrestin-2	22	4	0	0	0.325255
8ODP_HUMAN	7,8-dihydro-8-oxoguanine triphosphatase	0	0	1	1	0.325122
GHRL_HUMAN	Appetite-regulating hormone	1	0	0	0	0.324935
BNIP3_HUMAN	BCL2/adenovirus E1B 19 kDa protein-interacting protein 3	7	1	0	0	0.324807
JIP2_HUMAN	C-Jun-amino-terminal kinase-interacting protein 2	3	2	0	0	0.324783
MRE11_HUMAN	Double-strand break repair protein MRE11	5	3	0	0	0.323094
AGTR2_HUMAN	Type-2 angiotensin II receptor	2	1	0	0	0.322942
HCFC1_HUMAN	Host cell factor 1	18	6	0	0	0.322772
MK09_HUMAN	Mitogen-activated protein kinase 9	15	2	1	1	0.321633
ZC12A_HUMAN	Endoribonuclease ZC3H12A {ECO:0000305}	7	0	0	0	0.320077
IL10_HUMAN	Interleukin-10	1	0	1	0	0.319914
UBE2B_HUMAN	Ubiquitin-conjugating enzyme E2 B	0	0	0	0	0.317693
MFN2_HUMAN	Mitofusin-2	2	0	0	0	0.317184
DAXX_HUMAN	Death domain-associated protein 6	36	15	0	0	0.316861
NTRK3_HUMAN	NT-3 growth factor receptor	1	0	0	0	0.315272
TXNIP_HUMAN	Thioredoxin-interacting protein	3	1	0	0	0.314588
MSH2_HUMAN	DNA mismatch repair protein Msh2	5	1	0	0	0.311309
ING2_HUMAN	Inhibitor of growth protein 2	1	1	1	0	0.31091
ATF3_HUMAN	Cyclic AMP-dependent transcription factor ATF-3	11	4	0	0	0.310895
NRP1_HUMAN	Neuropilin-1	3	1	0	0	0.310002
TRAF6_HUMAN	TNF receptor-associated factor 6	27	2	0	0	0.308598
CASP9_HUMAN	Caspase-9	7	2	1	0	0.308069
HSPB1_HUMAN	Heat shock protein beta-1	30	8	0	0	0.307173
CALR_HUMAN	Calreticulin	4	1	1	0	0.30697
PRKRA_HUMAN	Interferon-inducible double-stranded RNA-dependent protein kinase activator A	8	0	0	0	0.306405
PAWR_HUMAN	PRKC apoptosis WT1 regulator protein	2	0	1	0	0.305216
XRCC3_HUMAN	DNA repair protein XRCC3	4	1	0	0	0.305164
ANKR1_HUMAN	Ankyrin repeat domain-containing protein 1	0	0	0	0	0.305096
MDM4_HUMAN	Protein Mdm4	12	4	0	0	0.304965
BTG2_HUMAN	Protein BTG2	3	1	0	0	0.304363
TSPOB_HUMAN	Putative peripheral benzodiazepine receptor-related protein	0	0	1	0	0.304126
TFR1_HUMAN	Transferrin receptor protein 1	4	0	0	0	0.304058
TPM1_HUMAN	Tropomyosin alpha-1 chain	7	0	0	0	0.303808
SMC6_HUMAN	Structural maintenance of chromosomes protein 6	3	2	1	0	0.303714
TISB_HUMAN	mRNA decay activator protein ZFP36L1 {ECO:0000305}	1	1	0	0	0.297852
ASCL1_HUMAN	Achaete-scute homolog 1	2	1	0	0	0.296653
JUNB_HUMAN	Transcription factor jun-B	10	2	0	0	0.296348
PA2G4_HUMAN	Proliferation-associated protein 2G4	3	2	0	0	0.29572
NEMO_HUMAN	NF-kappa-B essential modulator	38	9	0	0	0.295455
ZKSC3_HUMAN	Zinc finger protein with KRAB and SCAN domains 3	2	0	1	0	0.293826
PDGFD_HUMAN	Platelet-derived growth factor D	0	0	0	0	0.293111
EZRI_HUMAN	Ezrin	5	1	0	0	0.293109
CPSM_HUMAN	Carbamoyl-phosphate synthase [ammonia], mitochondrial	3	1	0	0	0.293073
NCOA6_HUMAN	Nuclear receptor coactivator 6	7	3	0	0	0.292356
GABT_HUMAN	4-aminobutyrate aminotransferase, mitochondrial	0	0	1	0	0.291844
UBE4B_HUMAN	Ubiquitin conjugation factor E4 B {ECO:0000305}	0	0	0	0	0.291788
CATL2_HUMAN	Cathepsin L2	0	0	1	0	0.289994
DNM3A_HUMAN	DNA (cytosine-5)-methyltransferase 3A	8	0	1	0	0.288887
FA7_HUMAN	Coagulation factor VII	1	0	0	0	0.288845
NOX1_HUMAN	NADPH oxidase 1	0	0	0	0	0.288356
LRP6_HUMAN	Low-density lipoprotein receptor-related protein 6	9	2	0	0	0.287757
NDKA_HUMAN	Nucleoside diphosphate kinase A	11	0	0	0	0.287241
DAB1_HUMAN	Disabled homolog 1	36	1	0	0	0.287141
BMP4_HUMAN	Bone morphogenetic protein 4	1	1	0	0	0.286623
CFLAR_HUMAN	CASP8 and FADD-like apoptosis regulator	3	0	0	0	0.286229
NCK2_HUMAN	Cytoplasmic protein NCK2	49	4	0	0	0.286031
K1C16_HUMAN	Keratin, type I cytoskeletal 16	0	0	1	0	0.285357
NF1_HUMAN	Neurofibromin	2	1	0	0	0.28515
MECP2_HUMAN	Methyl-CpG-binding protein 2	3	1	0	0	0.284195
CHLE_HUMAN	Cholinesterase	0	0	0	0	0.284174
MAS_HUMAN	Proto-oncogene Mas	0	0	0	0	0.283559
CO1A1_HUMAN	Collagen alpha-1(I) chain	0	0	0	0	0.283139
TRPM2_HUMAN	Transient receptor potential cation channel subfamily M member 2	0	0	0	0	0.2831
CDC42_HUMAN	Cell division control protein 42 homolog	21	2	1	1	0.282727
PTN_HUMAN	Pleiotrophin	0	0	0	0	0.282339
CDC73_HUMAN	Parafibromin	18	1	0	0	0.281752
STK11_HUMAN	Serine/threonine-protein kinase STK11	12	2	1	1	0.281526
RASA1_HUMAN	Ras GTPase-activating protein 1	12	4	0	0	0.281239
H4_HUMAN	Histone H4	27	3	0	0	0.280952
ARAF_HUMAN	Serine/threonine-protein kinase A-Raf	22	3	0	0	0.280577
KAT5_HUMAN	Histone acetyltransferase KAT5	35	2	0	0	0.28041
AA2AR_HUMAN	Adenosine receptor A2a	6	0	0	0	0.280397
GFAP_HUMAN	Glial fibrillary acidic protein	21	0	0	0	0.279948
DDC_HUMAN	Aromatic-L-amino-acid decarboxylase	1	1	1	0	0.279498
CDK2_HUMAN	Cyclin-dependent kinase 2	16	4	0	0	0.278969
PKD2_HUMAN	Polycystin-2	7	1	0	0	0.278885
ADIPO_HUMAN	Adiponectin	3	0	0	0	0.278603
KCC2D_HUMAN	Calcium/calmodulin-dependent protein kinase type II subunit delta	9	0	0	0	0.27844
CXL10_HUMAN	C-X-C motif chemokine 10	1	0	0	0	0.27829
GAS6_HUMAN	Growth arrest-specific protein 6	1	0	0	0	0.278158
IBP3_HUMAN	Insulin-like growth factor-binding protein 3	2	2	1	1	0.277975
CRF_HUMAN	Corticoliberin	2	0	0	0	0.275871
CCNA2_HUMAN	Cyclin-A2 {ECO:0000312|HGNC:HGNC:1578}	4	1	1	1	0.274648
LDHA_HUMAN	L-lactate dehydrogenase A chain	1	1	0	0	0.274263
DRD2_HUMAN	D(2) dopamine receptor	2	1	0	0	0.274126
ROMO1_HUMAN	Reactive oxygen species modulator 1	0	0	1	0	0.273958
IF16_HUMAN	Gamma-interferon-inducible protein 16	3	2	0	0	0.273324
EGLN1_HUMAN	Egl nine homolog 1	4	1	0	0	0.272821
JAK2_HUMAN	Tyrosine-protein kinase JAK2	5	1	1	1	0.272791
CDN1B_HUMAN	Cyclin-dependent kinase inhibitor 1B	20	1	0	0	0.272448
SUH_HUMAN	Recombining binding protein suppressor of hairless	8	1	0	0	0.272167
BCL3_HUMAN	B-cell lymphoma 3 protein	3	0	0	0	0.272126
UBB_HUMAN	Polyubiquitin-B	11	0	1	1	0.270335
CITE1_HUMAN	Cbp/p300-interacting transactivator 1	3	3	0	0	0.270181
NEK6_HUMAN	Serine/threonine-protein kinase Nek6	16	1	1	0	0.269771
ASPP2_HUMAN	Apoptosis-stimulating of p53 protein 2	12	7	0	0	0.269339
TIGAR_HUMAN	Fructose-2,6-bisphosphatase TIGAR {ECO:0000305}	0	0	0	0	0.269215
TENA_HUMAN	Tenascin	0	0	0	0	0.267745
PLAC8_HUMAN	Placenta-specific gene 8 protein	0	0	0	0	0.267259
RXRA_HUMAN	Retinoic acid receptor RXR-alpha	6	1	0	0	0.266839
E2F4_HUMAN	Transcription factor E2F4	2	1	0	0	0.266165
DNLI4_HUMAN	DNA ligase 4	4	0	0	0	0.265516
KEAP1_HUMAN	Kelch-like ECH-associated protein 1	18	5	0	0	0.26514
APOA1_HUMAN	Apolipoprotein A-I	5	1	0	0	0.264811
CAH9_HUMAN	Carbonic anhydrase 9	0	0	0	0	0.264068
CXA1_HUMAN	Gap junction alpha-1 protein	1	0	0	0	0.264
TY3H_HUMAN	Tyrosine 3-monooxygenase	0	0	1	0	0.263958
NDUS4_HUMAN	NADH dehydrogenase [ubiquinone] iron-sulfur protein 4, mitochondrial	0	0	0	0	0.262978
SLIB_HUMAN	Somatoliberin	0	0	1	1	0.262097
CDK6_HUMAN	Cyclin-dependent kinase 6	9	2	1	0	0.262047
HDAC3_HUMAN	Histone deacetylase 3	14	4	1	1	0.261877
RECQ4_HUMAN	ATP-dependent DNA helicase Q4	1	1	1	1	0.261837
DDIT3_HUMAN	DNA damage-inducible transcript 3 protein	10	2	1	1	0.261502
SP1_HUMAN	Transcription factor Sp1	20	5	1	1	0.261492
MPV17_HUMAN	Protein Mpv17	0	0	0	0	0.261439
RHBL4_HUMAN	Rhomboid-related protein 4	0	0	0	0	0.261355
PYR1_HUMAN	CAD protein	0	0	0	0	0.259883
PRDX6_HUMAN	Peroxiredoxin-6	2	2	0	0	0.25965
CADH1_HUMAN	Cadherin-1	8	4	0	0	0.259625
APOA2_HUMAN	Apolipoprotein A-II	1	0	0	0	0.259579
PRS7_HUMAN	26S protease regulatory subunit 7	3	0	0	0	0.259071
HG2A_HUMAN	HLA class II histocompatibility antigen gamma chain	1	0	0	0	0.25902
PPARA_HUMAN	Peroxisome proliferator-activated receptor alpha	2	2	1	1	0.257716
WNT4_HUMAN	Protein Wnt-4	0	0	0	0	0.257399
STK26_HUMAN	Serine/threonine-protein kinase 26 {ECO:0000305}	4	0	0	0	0.256953
TE2IP_HUMAN	Telomeric repeat-binding factor 2-interacting protein 1	67	5	0	0	0.256754
RFA3_HUMAN	Replication protein A 14 kDa subunit	3	2	0	0	0.255777
ERCC5_HUMAN	DNA repair protein complementing XP-G cells	0	0	1	1	0.255389
MP2K5_HUMAN	Dual specificity mitogen-activated protein kinase kinase 5	3	1	0	0	0.254518
CDC37_HUMAN	Hsp90 co-chaperone Cdc37	31	11	0	0	0.254384
T161A_HUMAN	Transmembrane protein 161A	0	0	0	0	0.254015
FOSL1_HUMAN	Fos-related antigen 1	6	1	0	0	0.25394
PHB2_HUMAN	Prohibitin-2	1	1	0	0	0.253844
IGF2_HUMAN	Insulin-like growth factor II	2	0	1	1	0.253534
ATIF1_HUMAN	ATPase inhibitor, mitochondrial	0	0	0	0	0.253407
CXB2_HUMAN	Gap junction beta-2 protein	0	0	1	0	0.253273
MCA3_HUMAN	Eukaryotic translation elongation factor 1 epsilon-1	2	0	1	1	0.253107
PROK2_HUMAN	Prokineticin-2	0	0	0	0	0.2529
ACSL4_HUMAN	Long-chain-fatty-acid--CoA ligase 4	0	0	0	0	0.251763
IL24_HUMAN	Interleukin-24	4	4	0	0	0.250907
AOFB_HUMAN	Amine oxidase [flavin-containing] B	0	0	0	0	0.250742
LOX12_HUMAN	Arachidonate 12-lipoxygenase, 12S-type	2	1	1	0	0.249806
HDAC4_HUMAN	Histone deacetylase 4	24	5	0	0	0.249395
PARK7_HUMAN	Protein DJ-1 {ECO:0000305}	8	2	0	0	0.248484
TAOK2_HUMAN	Serine/threonine-protein kinase TAO2	0	0	0	0	0.248332
CENPF_HUMAN	Centromere protein F	2	0	0	0	0.248246
IDHC_HUMAN	Isocitrate dehydrogenase [NADP] cytoplasmic	0	0	0	0	0.247986
RGN_HUMAN	Regucalcin	0	0	1	1	0.247883
RFA2_HUMAN	Replication protein A 32 kDa subunit	10	2	0	0	0.247626
IL6_HUMAN	Interleukin-6	2	0	1	1	0.246889
CALM_HUMAN	Calmodulin	21	3	0	0	0.246636
RIR2B_HUMAN	Ribonucleoside-diphosphate reductase subunit M2 B	2	0	0	0	0.246412
PIN1_HUMAN	Peptidyl-prolyl cis-trans isomerase NIMA-interacting 1	55	4	1	1	0.245993
G6PD_HUMAN	Glucose-6-phosphate 1-dehydrogenase	2	0	0	0	0.24543
1433Z_HUMAN	14-3-3 protein zeta/delta	65	12	1	1	0.245243
GNPAT_HUMAN	Dihydroxyacetone phosphate acyltransferase	0	0	0	0	0.245112
CPT1A_HUMAN	Carnitine O-palmitoyltransferase 1, liver isoform	0	0	0	0	0.244212
AMRA1_HUMAN	Activating molecule in BECN1-regulated autophagy protein 1	2	2	0	0	0.243591
VAV3_HUMAN	Guanine nucleotide exchange factor VAV3	4	2	0	0	0.242669
PIAS4_HUMAN	E3 SUMO-protein ligase PIAS4	6	4	0	0	0.242381
ETV5_HUMAN	ETS translocation variant 5	0	0	0	0	0.242317
BRSK1_HUMAN	Serine/threonine-protein kinase BRSK1	0	0	0	0	0.241969
NCOA1_HUMAN	Nuclear receptor coactivator 1	10	1	0	0	0.241885
COX1_HUMAN	Cytochrome c oxidase subunit 1	3	0	1	1	0.241813
RA51C_HUMAN	DNA repair protein RAD51 homolog 3	7	1	0	0	0.24089
ATR_HUMAN	Serine/threonine-protein kinase ATR	4	0	1	1	0.240763
UVRAG_HUMAN	UV radiation resistance-associated gene protein	7	2	0	0	0.240737
VGFR2_HUMAN	Vascular endothelial growth factor receptor 2	13	1	0	0	0.240452
MED31_HUMAN	Mediator of RNA polymerase II transcription subunit 31	2	1	0	0	0.240371
F261_HUMAN	6-phosphofructo-2-kinase/fructose-2,6-bisphosphatase 1	1	0	0	0	0.239932
FOXM1_HUMAN	Forkhead box protein M1	7	2	1	1	0.239818
PK3CG_HUMAN	Phosphatidylinositol 4,5-bisphosphate 3-kinase catalytic subunit gamma isoform	1	0	0	0	0.238999
RPN2_HUMAN	Dolichyl-diphosphooligosaccharide--protein glycosyltransferase subunit 2	0	0	1	0	0.238946
RASH_HUMAN	GTPase HRas	7	0	1	1	0.238593
RNH2B_HUMAN	Ribonuclease H2 subunit B	0	0	0	0	0.237815
CTNA1_HUMAN	Catenin alpha-1	4	1	1	0	0.236934
MK03_HUMAN	Mitogen-activated protein kinase 3	12	2	1	1	0.236537
PDE2A_HUMAN	cGMP-dependent 3',5'-cyclic phosphodiesterase	1	0	0	0	0.23603
DAD1_HUMAN	Dolichyl-diphosphooligosaccharide--protein glycosyltransferase subunit DAD1	0	0	0	0	0.234836
FANCJ_HUMAN	Fanconi anemia group J protein	3	3	0	0	0.234718
ACADV_HUMAN	Very long-chain specific acyl-CoA dehydrogenase, mitochondrial	0	0	0	0	0.234651
SOX10_HUMAN	Transcription factor SOX-10	5	2	0	0	0.234363
MDR3_HUMAN	Phosphatidylcholine translocator ABCB4 {ECO:0000305}	0	0	0	0	0.233518
TGFR2_HUMAN	TGF-beta receptor type-2	5	2	1	0	0.23271
NF2L1_HUMAN	Nuclear factor erythroid 2-related factor 1	2	0	1	1	0.232212
YBOX3_HUMAN	Y-box-binding protein 3	0	0	0	0	0.232207
TYSY_HUMAN	Thymidylate synthase	0	0	1	0	0.231869
HEY2_HUMAN	Hairy/enhancer-of-split related with YRPW motif protein 2	4	2	0	0	0.231712
PPT1_HUMAN	Palmitoyl-protein thioesterase 1	0	0	0	0	0.230805
UBP7_HUMAN	Ubiquitin carboxyl-terminal hydrolase 7	17	4	0	0	0.230448
NOS3_HUMAN	Nitric oxide synthase, endothelial	6	2	0	0	0.230387
NR4A3_HUMAN	Nuclear receptor subfamily 4 group A member 3	0	0	0	0	0.23037
CASP8_HUMAN	Caspase-8	16	3	0	0	0.230332
SC6A3_HUMAN	Sodium-dependent dopamine transporter	2	1	1	0	0.229829
FER_HUMAN	Tyrosine-protein kinase Fer	1	0	0	0	0.228372
CCL2_HUMAN	C-C motif chemokine 2	1	0	0	0	0.227675
GIP_HUMAN	Gastric inhibitory polypeptide	2	0	0	0	0.227576
PDC10_HUMAN	Programmed cell death protein 10	7	0	0	0	0.227323
ERO1A_HUMAN	ERO1-like protein alpha	3	0	1	0	0.227211
S10A7_HUMAN	Protein S100-A7	2	0	0	0	0.226341
KSYK_HUMAN	Tyrosine-protein kinase SYK	19	4	0	0	0.224876
TRFL_HUMAN	Lactotransferrin	0	0	0	0	0.224827
VGFR1_HUMAN	Vascular endothelial growth factor receptor 1	11	5	1	1	0.224822
WWOX_HUMAN	WW domain-containing oxidoreductase	4	1	0	0	0.22481
LPIN1_HUMAN	Phosphatidate phosphatase LPIN1	0	0	0	0	0.224729
FGF2_HUMAN	Fibroblast growth factor 2	5	1	0	0	0.224502
K1C14_HUMAN	Keratin, type I cytoskeletal 14	0	0	1	0	0.224495
AMFR_HUMAN	E3 ubiquitin-protein ligase AMFR	4	1	1	0	0.224474
CATH_HUMAN	Pro-cathepsin H	0	0	0	0	0.224355
MYDGF_HUMAN	Myeloid-derived growth factor {ECO:0000303|PubMed:25581518, ECO:0000312|HGNC:HGNC:16948}	1	0	0	0	0.223733
NEB2_HUMAN	Neurabin-2	1	1	0	0	0.223335
CSK21_HUMAN	Casein kinase II subunit alpha	16	4	0	0	0.223333
AAPK1_HUMAN	5'-AMP-activated protein kinase catalytic subunit alpha-1	31	0	0	0	0.222543
IL12B_HUMAN	Interleukin-12 subunit beta	2	0	0	0	0.222157
VRK1_HUMAN	Serine/threonine-protein kinase VRK1	11	6	0	0	0.221946
SGK1_HUMAN	Serine/threonine-protein kinase Sgk1	1	0	0	0	0.221332
GNAS1_HUMAN	Guanine nucleotide-binding protein G(s) subunit alpha isoforms XLas	1	0	0	0	0.221049
PPARD_HUMAN	Peroxisome proliferator-activated receptor delta	1	0	0	0	0.220318
CALC_HUMAN	Calcitonin	2	0	1	0	0.220242
LYN_HUMAN	Tyrosine-protein kinase Lyn	15	2	0	0	0.220192
NDNF_HUMAN	Protein NDNF	0	0	0	0	0.219692
AURKB_HUMAN	Aurora kinase B	7	1	1	0	0.219611
KS6B1_HUMAN	Ribosomal protein S6 kinase beta-1	5	1	1	0	0.219063
RACK1_HUMAN	Receptor of activated protein C kinase 1	14	0	0	0	0.218968
PTN1_HUMAN	Tyrosine-protein phosphatase non-receptor type 1	24	12	1	1	0.218943
FGF10_HUMAN	Fibroblast growth factor 10	1	0	0	0	0.218687
DPOG1_HUMAN	DNA polymerase subunit gamma-1	1	0	1	1	0.218573
AKT2_HUMAN	RAC-beta serine/threonine-protein kinase	3	1	0	0	0.218404
1433E_HUMAN	14-3-3 protein epsilon	17	3	0	0	0.217995
ACVL1_HUMAN	Serine/threonine-protein kinase receptor R3	0	0	0	0	0.217867
NOX5_HUMAN	NADPH oxidase 5	0	0	0	0	0.216789
ROR2_HUMAN	Tyrosine-protein kinase transmembrane receptor ROR2	2	0	0	0	0.216489
SIK1_HUMAN	Serine/threonine-protein kinase SIK1	1	1	0	0	0.216308
CDN2D_HUMAN	Cyclin-dependent kinase 4 inhibitor D	7	1	0	0	0.216175
CRKL_HUMAN	Crk-like protein	15	7	0	0	0.215542
RET4_HUMAN	Retinol-binding protein 4	0	0	0	0	0.215245
STAT1_HUMAN	Signal transducer and activator of transcription 1-alpha/beta	15	5	0	0	0.215208
RFA1_HUMAN	Replication protein A 70 kDa DNA-binding subunit	7	3	1	1	0.214953
HD_HUMAN	Huntingtin	84	10	1	1	0.214552
SRC8_HUMAN	Src substrate cortactin	7	2	0	0	0.21413
P5CR1_HUMAN	Pyrroline-5-carboxylate reductase 1, mitochondrial	1	0	1	1	0.213959
MBB1A_HUMAN	Myb-binding protein 1A	2	0	0	0	0.213951
BMAL1_HUMAN	Aryl hydrocarbon receptor nuclear translocator-like protein 1	0	0	1	1	0.213847
SOSB1_HUMAN	SOSS complex subunit B1	3	2	0	0	0.213123
TIRAP_HUMAN	Toll/interleukin-1 receptor domain-containing adapter protein	10	2	0	0	0.212784
UB2V1_HUMAN	Ubiquitin-conjugating enzyme E2 variant 1	7	0	0	0	0.212707
NOS1_HUMAN	Nitric oxide synthase, brain	1	0	0	0	0.212644
CEBPA_HUMAN	CCAAT/enhancer-binding protein alpha {ECO:0000312|HGNC:HGNC:1833}	7	3	1	1	0.212204
NEK4_HUMAN	Serine/threonine-protein kinase Nek4	0	0	1	0	0.211947
ANGI_HUMAN	Angiogenin	6	0	0	0	0.211832
SNF5_HUMAN	SWI/SNF-related matrix-associated actin-dependent regulator of chromatin subfamily B member 1	2	0	0	0	0.211486
SMC1A_HUMAN	Structural maintenance of chromosomes protein 1A	1	0	0	0	0.211206
PAI1_HUMAN	Plasminogen activator inhibitor 1	4	0	1	1	0.211089
TIM_HUMAN	Protein timeless homolog	1	1	0	0	0.210546
EYA2_HUMAN	Eyes absent homolog 2	1	0	0	0	0.209839
TXND3_HUMAN	Thioredoxin domain-containing protein 3	0	0	0	0	0.209575
CYFP1_HUMAN	Cytoplasmic FMR1-interacting protein 1	2	0	0	0	0.209349
ATP7A_HUMAN	Copper-transporting ATPase 1	1	0	0	0	0.208124
IKBA_HUMAN	NF-kappa-B inhibitor alpha	11	3	1	1	0.208091
UCP4_HUMAN	Mitochondrial uncoupling protein 4	0	0	0	0	0.207931
ID2_HUMAN	DNA-binding protein inhibitor ID-2	2	0	1	0	0.207883
SPT5H_HUMAN	Transcription elongation factor SPT5	5	2	0	0	0.20788
FYN_HUMAN	Tyrosine-protein kinase Fyn	26	3	0	0	0.206972
SOMA_HUMAN	Somatotropin	1	1	1	1	0.206884
STAT6_HUMAN	Signal transducer and activator of transcription 6	4	1	0	0	0.206697
TF2H2_HUMAN	General transcription factor IIH subunit 2	0	0	1	1	0.206671
ASSY_HUMAN	Argininosuccinate synthase	1	0	1	0	0.206269
CUL4A_HUMAN	Cullin-4A	4	0	0	0	0.206031
BMPR2_HUMAN	Bone morphogenetic protein receptor type-2	2	0	0	0	0.206008
FZD3_HUMAN	Frizzled-3	0	0	0	0	0.205865
CCL19_HUMAN	C-C motif chemokine 19	1	0	0	0	0.205714
LEP_HUMAN	Leptin {ECO:0000312|HGNC:HGNC:6553}	0	0	1	1	0.205255
AURKA_HUMAN	Aurora kinase A	8	3	0	0	0.204952
MCL1_HUMAN	Induced myeloid leukemia cell differentiation protein Mcl-1	8	3	0	0	0.203739
BAG6_HUMAN	Large proline-rich protein BAG6	7	1	0	0	0.20361
PIT1_HUMAN	Pituitary-specific positive transcription factor 1	0	0	1	1	0.203479
IMP2L_HUMAN	Mitochondrial inner membrane protease subunit 2	0	0	0	0	0.203142
FADD_HUMAN	FAS-associated death domain protein	11	1	0	0	0.202988
DPOG2_HUMAN	DNA polymerase subunit gamma-2, mitochondrial	1	1	0	0	0.20278
CR3L1_HUMAN	Cyclic AMP-responsive element-binding protein 3-like protein 1	17	1	0	0	0.202706
NUPR1_HUMAN	Nuclear protein 1 {ECO:0000305}	0	0	0	0	0.202354
ATF5_HUMAN	Cyclic AMP-dependent transcription factor ATF-5	2	0	0	0	0.202113
CP1B1_HUMAN	Cytochrome P450 1B1	0	0	0	0	0.20208
NFL_HUMAN	Neurofilament light polypeptide	5	2	0	0	0.201897
GTR4_HUMAN	Solute carrier family 2, facilitated glucose transporter member 4	0	0	0	0	0.201492
TF7L2_HUMAN	Transcription factor 7-like 2	7	3	0	0	0.201186
IC1_HUMAN	Plasma protease C1 inhibitor	0	0	1	0	0.20033
TRXR1_HUMAN	Thioredoxin reductase 1, cytoplasmic	1	0	0	0	0.200128
HMGB1_HUMAN	High mobility group protein B1	5	2	1	1	0.199938
PACRG_HUMAN	Parkin coregulated gene protein	0	0	0	0	0.199839
IL7_HUMAN	Interleukin-7	2	2	1	1	0.199783
PSB8_HUMAN	Proteasome subunit beta type-8	0	0	0	0	0.199508
EPAS1_HUMAN	Endothelial PAS domain-containing protein 1	7	2	0	0	0.198721
HEPS_HUMAN	Serine protease hepsin	0	0	0	0	0.198691
COIA1_HUMAN	Collagen alpha-1(XVIII) chain	4	1	0	0	0.198686
UCP2_HUMAN	Mitochondrial uncoupling protein 2	1	0	1	1	0.198555
EAA1_HUMAN	Excitatory amino acid transporter 1	0	0	0	0	0.197886
PTPRN_HUMAN	Receptor-type tyrosine-protein phosphatase-like N	6	0	0	0	0.197771
EGLN_HUMAN	Endoglin	3	1	1	0	0.197741
XPF_HUMAN	DNA repair endonuclease XPF	2	1	1	1	0.197725
NGF_HUMAN	Beta-nerve growth factor	3	2	1	1	0.197462
MMP14_HUMAN	Matrix metalloproteinase-14	6	1	0	0	0.197462
SL9A1_HUMAN	Sodium/hydrogen exchanger 1	0	0	0	0	0.197345
DNM3B_HUMAN	DNA (cytosine-5)-methyltransferase 3B	5	2	0	0	0.197288
HCK_HUMAN	Tyrosine-protein kinase HCK	21	3	0	0	0.19684
DPYL2_HUMAN	Dihydropyrimidinase-related protein 2	3	0	0	0	0.196608
GHRHR_HUMAN	Growth hormone-releasing hormone receptor	0	0	1	1	0.196216
TNR1B_HUMAN	Tumor necrosis factor receptor superfamily member 1B	3	2	1	0	0.196139
BAG3_HUMAN	BAG family molecular chaperone regulator 3	12	3	0	0	0.195703
CO6A1_HUMAN	Collagen alpha-1(VI) chain	0	0	0	0	0.195266
DPOE1_HUMAN	DNA polymerase epsilon catalytic subunit A	1	0	0	0	0.195231
MAT1_HUMAN	CDK-activating kinase assembly factor MAT1	0	0	0	0	0.194944
HRG_HUMAN	Histidine-rich glycoprotein	1	0	0	0	0.194721
PP2BA_HUMAN	Serine/threonine-protein phosphatase 2B catalytic subunit alpha isoform	3	1	0	0	0.194699
HGF_HUMAN	Hepatocyte growth factor	1	0	0	0	0.194296
PEDF_HUMAN	Pigment epithelium-derived factor	1	0	1	0	0.193971
ANF_HUMAN	Natriuretic peptides A	1	0	0	0	0.193681
METH_HUMAN	Methionine synthase	1	0	0	0	0.192554
PRDX1_HUMAN	Peroxiredoxin-1	4	3	1	1	0.192449
HS105_HUMAN	Heat shock protein 105 kDa	0	0	0	0	0.1921
HYAS2_HUMAN	Hyaluronan synthase 2	0	0	0	0	0.191839
IRS2_HUMAN	Insulin receptor substrate 2	3	3	1	1	0.191391
MP2K1_HUMAN	Dual specificity mitogen-activated protein kinase kinase 1	9	1	1	0	0.191368
ENOB_HUMAN	Beta-enolase	0	0	1	0	0.191353
HMOX1_HUMAN	Heme oxygenase 1	1	0	0	0	0.19123
MAPK2_HUMAN	MAP kinase-activated protein kinase 2	3	2	0	0	0.191213
IL4_HUMAN	Interleukin-4	2	0	0	0	0.191158
MET_HUMAN	Hepatocyte growth factor receptor	46	5	0	0	0.191018
ECM1_HUMAN	Extracellular matrix protein 1	0	0	0	0	0.190812
S5A1_HUMAN	3-oxo-5-alpha-steroid 4-dehydrogenase 1	0	0	0	0	0.190717
AMD_HUMAN	Peptidyl-glycine alpha-amidating monooxygenase	0	0	0	0	0.190497
RET_HUMAN	Proto-oncogene tyrosine-protein kinase receptor Ret	3	1	1	1	0.190203
ADCY1_HUMAN	Adenylate cyclase type 1	0	0	0	0	0.189742
ADNP2_HUMAN	ADNP homeobox protein 2	2	1	0	0	0.189697
SKP1_HUMAN	S-phase kinase-associated protein 1	41	4	0	0	0.189461
Z385A_HUMAN	Zinc finger protein 385A	0	0	0	0	0.189322
FGD2_HUMAN	FYVE, RhoGEF and PH domain-containing protein 2	2	0	0	0	0.189319
PRS6A_HUMAN	26S protease regulatory subunit 6A	3	0	0	0	0.188534
CBPB2_HUMAN	Carboxypeptidase B2	0	0	0	0	0.188345
ANXA2_HUMAN	Annexin A2	4	1	0	0	0.188127
ANFC_HUMAN	C-type natriuretic peptide	0	0	0	0	0.187985
SPHK1_HUMAN	Sphingosine kinase 1	5	1	0	0	0.187934
K1C13_HUMAN	Keratin, type I cytoskeletal 13	3	0	0	0	0.187911
E2AK2_HUMAN	Interferon-induced, double-stranded RNA-activated protein kinase	16	3	0	0	0.187637
ANM6_HUMAN	Protein arginine N-methyltransferase 6	26	3	1	0	0.187272
UIMC1_HUMAN	BRCA1-A complex subunit RAP80	3	2	0	0	0.186854
ASF1A_HUMAN	Histone chaperone ASF1A	5	1	0	0	0.186819
CO2A1_HUMAN	Collagen alpha-1(II) chain	0	0	0	0	0.186691
ABL2_HUMAN	Abelson tyrosine-protein kinase 2	15	4	0	0	0.186663
TOPB1_HUMAN	DNA topoisomerase 2-binding protein 1	4	2	0	0	0.186584
NAC1_HUMAN	Sodium/calcium exchanger 1	0	0	0	0	0.186503
NCOR1_HUMAN	Nuclear receptor corepressor 1	11	3	1	1	0.186125
PSB11_HUMAN	Proteasome subunit beta type-11	0	0	0	0	0.186021
TNR1A_HUMAN	Tumor necrosis factor receptor superfamily member 1A	5	2	0	0	0.185908
TF2H3_HUMAN	General transcription factor IIH subunit 3	1	0	0	0	0.185436
NPT2A_HUMAN	Sodium-dependent phosphate transport protein 2A	0	0	0	0	0.184995
EMX1_HUMAN	Homeobox protein EMX1	0	0	0	0	0.184963
MMP3_HUMAN	Stromelysin-1	0	0	0	0	0.184861
PCSK9_HUMAN	Proprotein convertase subtilisin/kexin type 9	3	0	0	0	0.184856
G6PI_HUMAN	Glucose-6-phosphate isomerase	0	0	0	0	0.184682
CSK2B_HUMAN	Casein kinase II subunit beta	6	2	0	0	0.184648
MYOD1_HUMAN	Myoblast determination protein 1	0	0	0	0	0.184131
IL6RA_HUMAN	Interleukin-6 receptor subunit alpha	1	1	0	0	0.184114
ATP6_HUMAN	ATP synthase subunit a	0	0	1	0	0.183933
CO5A2_HUMAN	Collagen alpha-2(V) chain	0	0	0	0	0.183726
RBM38_HUMAN	RNA-binding protein 38	0	0	0	0	0.183355
DHPR_HUMAN	Dihydropteridine reductase	0	0	0	0	0.183249
SFRP2_HUMAN	Secreted frizzled-related protein 2	0	0	0	0	0.182451
EF1A1_HUMAN	Elongation factor 1-alpha 1	7	2	1	1	0.182124
ASH2L_HUMAN	Set1/Ash2 histone methyltransferase complex subunit ASH2	8	2	0	0	0.18181
IRS1_HUMAN	Insulin receptor substrate 1	8	5	1	1	0.181588
UD11_HUMAN	UDP-glucuronosyltransferase 1-1	0	0	0	0	0.181548
NQO1_HUMAN	NAD(P)H dehydrogenase [quinone] 1	1	0	1	0	0.180743
RORA_HUMAN	Nuclear receptor ROR-alpha	2	0	0	0	0.180594
S12A5_HUMAN	Solute carrier family 12 member 5	0	0	0	0	0.180158
SDCB1_HUMAN	Syntenin-1	127	2	0	0	0.180084
MAPK5_HUMAN	MAP kinase-activated protein kinase 5	3	1	1	0	0.179627
NFAC2_HUMAN	Nuclear factor of activated T-cells, cytoplasmic 2	3	1	0	0	0.179621
PLK1_HUMAN	Serine/threonine-protein kinase PLK1	16	3	0	0	0.179556
FOXN3_HUMAN	Forkhead box protein N3	1	0	0	0	0.178064
SC6A4_HUMAN	Sodium-dependent serotonin transporter	0	0	0	0	0.1778
KCNC2_HUMAN	Potassium voltage-gated channel subfamily C member 2 {ECO:0000312|HGNC:HGNC:6234}	0	0	0	0	0.177757
NMDE1_HUMAN	Glutamate receptor ionotropic, NMDA 2A	1	0	0	0	0.177742
CCR7_HUMAN	C-C chemokine receptor type 7	0	0	0	0	0.177692
FIGL1_HUMAN	Fidgetin-like protein 1	1	0	0	0	0.17767
RBCC1_HUMAN	RB1-inducible coiled-coil protein 1	5	0	0	0	0.177471
BMP7_HUMAN	Bone morphogenetic protein 7	0	0	0	0	0.177004
MBD2_HUMAN	Methyl-CpG-binding domain protein 2	0	0	1	0	0.176987
SAP_HUMAN	Prosaposin	2	0	0	0	0.176906
CCNE1_HUMAN	G1/S-specific cyclin-E1	6	3	0	0	0.176575
NR0B2_HUMAN	Nuclear receptor subfamily 0 group B member 2	3	3	0	0	0.176548
BRSK2_HUMAN	Serine/threonine-protein kinase BRSK2	0	0	0	0	0.176431
PAX2_HUMAN	Paired box protein Pax-2	0	0	1	0	0.176236
DVL3_HUMAN	Segment polarity protein dishevelled homolog DVL-3	24	1	0	0	0.176206
HCLS1_HUMAN	Hematopoietic lineage cell-specific protein	3	1	0	0	0.176074
KAPCA_HUMAN	cAMP-dependent protein kinase catalytic subunit alpha	7	1	0	0	0.175637
CH3L1_HUMAN	Chitinase-3-like protein 1	0	0	0	0	0.175357
SDF1_HUMAN	Stromal cell-derived factor 1	0	0	0	0	0.174533
SCN5A_HUMAN	Sodium channel protein type 5 subunit alpha	5	0	0	0	0.174316
KPYM_HUMAN	Pyruvate kinase PKM	7	1	0	0	0.174249
KPCD1_HUMAN	Serine/threonine-protein kinase D1	5	0	0	0	0.17406
NIPBL_HUMAN	Nipped-B-like protein	0	0	0	0	0.174013
TLR4_HUMAN	Toll-like receptor 4	5	1	0	0	0.17365
LIS1_HUMAN	Platelet-activating factor acetylhydrolase IB subunit alpha {ECO:0000255|HAMAP-Rule:MF_03141}	1	0	0	0	0.173542
IRAK1_HUMAN	Interleukin-1 receptor-associated kinase 1	9	1	1	0	0.173385
MCM7_HUMAN	DNA replication licensing factor MCM7	24	3	0	0	0.173267
PDGFC_HUMAN	Platelet-derived growth factor C	1	1	0	0	0.172929
KAD4_HUMAN	Adenylate kinase 4, mitochondrial {ECO:0000255|HAMAP-Rule:MF_03170}	0	0	0	0	0.172907
AL3A1_HUMAN	Aldehyde dehydrogenase, dimeric NADP-preferring	1	0	1	0	0.172862
IMA1_HUMAN	Importin subunit alpha-1	8	2	0	0	0.172619
BCL10_HUMAN	B-cell lymphoma/leukemia 10	9	1	0	0	0.172561
HMGB2_HUMAN	High mobility group protein B2	0	0	1	1	0.172237
CASP2_HUMAN	Caspase-2	2	1	1	0	0.172217
RBM4_HUMAN	RNA-binding protein 4	0	0	0	0	0.171761
TMF1_HUMAN	TATA element modulatory factor	1	1	0	0	0.171507
SMRD3_HUMAN	SWI/SNF-related matrix-associated actin-dependent regulator of chromatin subfamily D member 3	0	0	0	0	0.171269
WNT5A_HUMAN	Protein Wnt-5a	1	0	0	0	0.170849
P2RY1_HUMAN	P2Y purinoceptor 1	1	0	1	0	0.170347
PCGF2_HUMAN	Polycomb group RING finger protein 2	9	0	0	0	0.170192
TIMP1_HUMAN	Metalloproteinase inhibitor 1	2	0	1	0	0.169611
RENT1_HUMAN	Regulator of nonsense transcripts 1	13	1	0	0	0.169596
SCOT1_HUMAN	Succinyl-CoA:3-ketoacid coenzyme A transferase 1, mitochondrial	0	0	0	0	0.169578
TNR16_HUMAN	Tumor necrosis factor receptor superfamily member 16	4	2	1	1	0.169412
MAGA2_HUMAN	Melanoma-associated antigen 2	9	2	1	0	0.169363
BCAS3_HUMAN	Breast carcinoma-amplified sequence 3 {ECO:0000312|HGNC:HGNC:14347, ECO:0000312|MIM:607470}	2	0	0	0	0.169013
PCLI1_HUMAN	PTB-containing, cubilin and LRP1-interacting protein	9	0	0	0	0.169001
CD40L_HUMAN	CD40 ligand	0	0	0	0	0.168954
CITE2_HUMAN	Cbp/p300-interacting transactivator 2	3	1	0	0	0.168669
NKX21_HUMAN	Homeobox protein Nkx-2.1	2	0	0	0	0.168526
TGBR3_HUMAN	Transforming growth factor beta receptor type 3	2	1	0	0	0.167954
SCMC2_HUMAN	Calcium-binding mitochondrial carrier protein SCaMC-2	0	0	0	0	0.16772
NCOA3_HUMAN	Nuclear receptor coactivator 3	10	5	0	0	0.167386
DUS10_HUMAN	Dual specificity protein phosphatase 10	0	0	0	0	0.167332
TAL1_HUMAN	T-cell acute lymphocytic leukemia protein 1	3	1	0	0	0.167084
REST_HUMAN	RE1-silencing transcription factor	1	0	0	0	0.167016
SRBP1_HUMAN	Sterol regulatory element-binding protein 1	0	0	1	0	0.166983
FGF1_HUMAN	Fibroblast growth factor 1	3	1	0	0	0.166078
FRK_HUMAN	Tyrosine-protein kinase FRK	4	2	0	0	0.165929
KCNQ1_HUMAN	Potassium voltage-gated channel subfamily KQT member 1 {ECO:0000305}	1	0	0	0	0.165621
FAK1_HUMAN	Focal adhesion kinase 1	18	4	1	1	0.165443
CDK5_HUMAN	Cyclin-dependent-like kinase 5	7	1	0	0	0.165352
CD166_HUMAN	CD166 antigen	3	0	0	0	0.165316
CD63_HUMAN	CD63 antigen	1	1	0	0	0.165175
S5A2_HUMAN	3-oxo-5-alpha-steroid 4-dehydrogenase 2	0	0	0	0	0.165079
OTC_HUMAN	Ornithine carbamoyltransferase, mitochondrial	0	0	0	0	0.164756
FOSL2_HUMAN	Fos-related antigen 2	10	4	0	0	0.164756
LYOX_HUMAN	Protein-lysine 6-oxidase	5	1	0	0	0.16436
MO4L1_HUMAN	Mortality factor 4-like protein 1	25	0	0	0	0.164186
SMC3_HUMAN	Structural maintenance of chromosomes protein 3	6	0	0	0	0.162861
VGFR3_HUMAN	Vascular endothelial growth factor receptor 3	3	0	0	0	0.16285
OSTP_HUMAN	Osteopontin	3	0	0	0	0.162452
HNF4A_HUMAN	Hepatocyte nuclear factor 4-alpha	7	2	0	0	0.162105
PRKN2_HUMAN	E3 ubiquitin-protein ligase parkin	8	0	0	0	0.161972
PO4F2_HUMAN	POU domain, class 4, transcription factor 2	0	0	0	0	0.161704
OXR1_HUMAN	Oxidation resistance protein 1	0	0	0	0	0.161507
PER2_HUMAN	Period circadian protein homolog 2	1	1	0	0	0.161362
HDAC5_HUMAN	Histone deacetylase 5	4	1	0	0	0.160774
KLF4_HUMAN	Krueppel-like factor 4	1	0	0	0	0.160679
RBM11_HUMAN	Splicing regulator RBM11	3	0	0	0	0.160625
CCL11_HUMAN	Eotaxin	2	0	0	0	0.160492
KPCA_HUMAN	Protein kinase C alpha type	4	1	1	1	0.160424
AICDA_HUMAN	Single-stranded DNA cytosine deaminase	5	1	0	0	0.160393
NFAC4_HUMAN	Nuclear factor of activated T-cells, cytoplasmic 4	1	0	0	0	0.160108
ADML_HUMAN	ADM	0	0	1	0	0.159998
MUC1_HUMAN	Mucin-1	5	3	0	0	0.159678
CIB1_HUMAN	Calcium and integrin-binding protein 1	1	0	0	0	0.159618
FBW1B_HUMAN	F-box/WD repeat-containing protein 11	11	3	0	0	0.159214
DYR_HUMAN	Dihydrofolate reductase	0	0	0	0	0.159116
FIS1_HUMAN	Mitochondrial fission 1 protein	4	0	0	0	0.159038
TOPRS_HUMAN	E3 ubiquitin-protein ligase Topors	0	0	0	0	0.159031
A2MG_HUMAN	Alpha-2-macroglobulin	0	0	1	1	0.158978
APOB_HUMAN	Apolipoprotein B-100	1	0	0	0	0.158848
ANGP4_HUMAN	Angiopoietin-4	0	0	0	0	0.158545
PTN22_HUMAN	Tyrosine-protein phosphatase non-receptor type 22	8	2	0	0	0.15843
GATA4_HUMAN	Transcription factor GATA-4	1	0	0	0	0.158328
SMUF1_HUMAN	E3 ubiquitin-protein ligase SMURF1	5	0	0	0	0.15818
ITB1_HUMAN	Integrin beta-1	10	2	0	0	0.157977
MBD3_HUMAN	Methyl-CpG-binding domain protein 3	10	0	1	0	0.157862
TRIA1_HUMAN	TP53-regulated inhibitor of apoptosis 1	0	0	0	0	0.157527
ACV1C_HUMAN	Activin receptor type-1C	0	0	0	0	0.157196
LIRB1_HUMAN	Leukocyte immunoglobulin-like receptor subfamily B member 1	0	0	0	0	0.156759
TGIF1_HUMAN	Homeobox protein TGIF1	6	1	0	0	0.156655
SRF_HUMAN	Serum response factor	3	0	1	0	0.156596
PP2AA_HUMAN	Serine/threonine-protein phosphatase 2A catalytic subunit alpha isoform	20	4	0	0	0.156548
NRG1_HUMAN	Pro-neuregulin-1, membrane-bound isoform	0	0	1	1	0.155773
CFTR_HUMAN	Cystic fibrosis transmembrane conductance regulator	11	1	0	0	0.155758
KAT2A_HUMAN	Histone acetyltransferase KAT2A	2	0	0	0	0.155742
AES_HUMAN	Amino-terminal enhancer of split	102	5	0	0	0.155378
SMAD2_HUMAN	Mothers against decapentaplegic homolog 2	22	3	0	0	0.15486
APTX_HUMAN	Aprataxin	4	1	1	1	0.154789
MYO5A_HUMAN	Unconventional myosin-Va	0	0	0	0	0.154685
SET_HUMAN	Protein SET	12	3	0	0	0.154605
ITA2_HUMAN	Integrin alpha-2	3	0	0	0	0.154276
KCNC1_HUMAN	Potassium voltage-gated channel subfamily C member 1	0	0	0	0	0.154207
MTSS1_HUMAN	Metastasis suppressor protein 1	1	1	0	0	0.154126
KLF10_HUMAN	Krueppel-like factor 10	1	1	0	0	0.153978
CAV3_HUMAN	Caveolin-3	0	0	0	0	0.153941
RAMP2_HUMAN	Receptor activity-modifying protein 2	1	0	0	0	0.153871
FGFR2_HUMAN	Fibroblast growth factor receptor 2	4	1	0	0	0.153826
PLCG2_HUMAN	1-phosphatidylinositol 4,5-bisphosphate phosphodiesterase gamma-2	9	5	1	1	0.153425
SPIT1_HUMAN	Kunitz-type protease inhibitor 1	0	0	0	0	0.153365
NUP62_HUMAN	Nuclear pore glycoprotein p62	37	1	1	0	0.152761
WNT16_HUMAN	Protein Wnt-16	0	0	1	0	0.152657
STXB1_HUMAN	Syntaxin-binding protein 1	6	1	0	0	0.15259
HMGN1_HUMAN	Non-histone chromosomal protein HMG-14	0	0	0	0	0.152563
SRR_HUMAN	Serine racemase {ECO:0000303|PubMed:11054547}	1	0	1	0	0.152559
LSHR_HUMAN	Lutropin-choriogonadotropic hormone receptor	0	0	0	0	0.152557
PACR_HUMAN	Pituitary adenylate cyclase-activating polypeptide type I receptor	0	0	0	0	0.152438
INHBB_HUMAN	Inhibin beta B chain	0	0	0	0	0.152366
HMCS1_HUMAN	Hydroxymethylglutaryl-CoA synthase, cytoplasmic	0	0	0	0	0.152358
ANKR2_HUMAN	Ankyrin repeat domain-containing protein 2	0	0	0	0	0.152286
TNR5_HUMAN	Tumor necrosis factor receptor superfamily member 5	3	0	0	0	0.151909
HUS1_HUMAN	Checkpoint protein HUS1	2	0	0	0	0.151638
RASF1_HUMAN	Ras association domain-containing protein 1	8	1	0	0	0.151453
TSC1_HUMAN	Hamartin	4	2	0	0	0.151379
B2MG_HUMAN	Beta-2-microglobulin	3	0	0	0	0.151329
GON1_HUMAN	Progonadoliberin-1	0	0	1	0	0.151114
CSF2_HUMAN	Granulocyte-macrophage colony-stimulating factor	1	0	0	0	0.151047
INHBA_HUMAN	Inhibin beta A chain	0	0	0	0	0.151034
ZBTB1_HUMAN	Zinc finger and BTB domain-containing protein 1	3	0	0	0	0.151023
FOXO4_HUMAN	Forkhead box protein O4	4	1	1	1	0.150915
GRP75_HUMAN	Stress-70 protein, mitochondrial	4	3	1	1	0.15062
LMNA_HUMAN	Prelamin-A/C	8	3	1	1	0.150495
CSN2_HUMAN	COP9 signalosome complex subunit 2	3	2	0	0	0.150452
IF2A_HUMAN	Eukaryotic translation initiation factor 2 subunit 1	5	0	1	0	0.150405
FIBG_HUMAN	Fibrinogen gamma chain	0	0	0	0	0.149874
PSME4_HUMAN	Proteasome activator complex subunit 4	2	0	0	0	0.149609
FABP4_HUMAN	Fatty acid-binding protein, adipocyte	0	0	0	0	0.149528
UFL1_HUMAN	E3 UFM1-protein ligase 1 {ECO:0000305}	0	0	0	0	0.149358
HNRPU_HUMAN	Heterogeneous nuclear ribonucleoprotein U	2	1	0	0	0.149317
CPNE1_HUMAN	Copine-1 {ECO:0000305}	0	0	0	0	0.149073
PLA2R_HUMAN	Secretory phospholipase A2 receptor	0	0	1	0	0.149044
ADRB2_HUMAN	Beta-2 adrenergic receptor	4	0	0	0	0.14899
EI2BD_HUMAN	Translation initiation factor eIF-2B subunit delta	1	0	0	0	0.148843
PDX1_HUMAN	Pancreas/duodenum homeobox protein 1	0	0	1	0	0.148811
FBN1_HUMAN	Fibrillin-1	5	0	0	0	0.148726
PDIA3_HUMAN	Protein disulfide-isomerase A3	7	3	0	0	0.148656
RBBP7_HUMAN	Histone-binding protein RBBP7	7	2	0	0	0.148507
AP2A_HUMAN	Transcription factor AP-2-alpha	6	4	1	1	0.148483
SCAP_HUMAN	Sterol regulatory element-binding protein cleavage-activating protein	0	0	1	0	0.148354
LAT_HUMAN	Linker for activation of T-cells family member 1	7	4	0	0	0.148338
PIAS1_HUMAN	E3 SUMO-protein ligase PIAS1	4	2	0	0	0.148002
CER1_HUMAN	Cerberus	0	0	0	0	0.147624
SDC1_HUMAN	Syndecan-1	0	0	0	0	0.147559
FGR_HUMAN	Tyrosine-protein kinase Fgr	7	3	0	0	0.147282
TXND8_HUMAN	Thioredoxin domain-containing protein 8	0	0	0	0	0.147236
PO3F2_HUMAN	POU domain, class 3, transcription factor 2	4	2	0	0	0.147049
HMDH_HUMAN	3-hydroxy-3-methylglutaryl-coenzyme A reductase	1	0	1	0	0.147014
AXIN1_HUMAN	Axin-1	20	7	0	0	0.146827
RASK_HUMAN	GTPase KRas	1	0	1	0	0.146679
SOX9_HUMAN	Transcription factor SOX-9	0	0	0	0	0.14653
HEPC_HUMAN	Hepcidin	0	0	1	0	0.14587
DAG1_HUMAN	Dystroglycan	1	0	1	0	0.145807
CDK3_HUMAN	Cyclin-dependent kinase 3	2	1	0	0	0.145774
STOX1_HUMAN	Storkhead-box protein 1	1	0	0	0	0.145627
GHR_HUMAN	Growth hormone receptor	10	2	1	1	0.145542
ACSL3_HUMAN	Long-chain-fatty-acid--CoA ligase 3	0	0	0	0	0.145356
BPTF_HUMAN	Nucleosome-remodeling factor subunit BPTF	2	0	0	0	0.144618
BCAR3_HUMAN	Breast cancer anti-estrogen resistance protein 3	4	2	0	0	0.144421
PTN6_HUMAN	Tyrosine-protein phosphatase non-receptor type 6	16	2	0	0	0.144234
SQSTM_HUMAN	Sequestosome-1	22	0	1	1	0.143943
R4RL1_HUMAN	Reticulon-4 receptor-like 1	3	0	0	0	0.143337
S12A6_HUMAN	Solute carrier family 12 member 6	0	0	0	0	0.143149
HIF3A_HUMAN	Hypoxia-inducible factor 3-alpha {ECO:0000303|PubMed:11573933}	0	0	0	0	0.142926
BCL6_HUMAN	B-cell lymphoma 6 protein	11	0	1	0	0.142513
CATC_HUMAN	Dipeptidyl peptidase 1	1	0	1	0	0.14228
MYLK_HUMAN	Myosin light chain kinase, smooth muscle	2	0	0	0	0.142217
PTPRM_HUMAN	Receptor-type tyrosine-protein phosphatase mu	0	0	0	0	0.142186
RYR2_HUMAN	Ryanodine receptor 2	3	1	0	0	0.142185
BATF_HUMAN	Basic leucine zipper transcriptional factor ATF-like	7	4	0	0	0.142136
LATS1_HUMAN	Serine/threonine-protein kinase LATS1	10	2	0	0	0.142035
PCKGC_HUMAN	Phosphoenolpyruvate carboxykinase, cytosolic [GTP]	0	0	1	1	0.142001
CHD8_HUMAN	Chromodomain-helicase-DNA-binding protein 8 {ECO:0000255|HAMAP-Rule:MF_03071}	3	0	0	0	0.141515
GDN_HUMAN	Glia-derived nexin	1	0	0	0	0.140862
GAB1_HUMAN	GRB2-associated-binding protein 1	36	6	0	0	0.140516
FKBP8_HUMAN	Peptidyl-prolyl cis-trans isomerase FKBP8	5	2	0	0	0.140402
NUCL_HUMAN	Nucleolin	10	3	0	0	0.139982
NSD2_HUMAN	Histone-lysine N-methyltransferase NSD2	1	1	0	0	0.139724
ALKB1_HUMAN	Nucleic acid dioxygenase ALKBH1 {ECO:0000305}	0	0	0	0	0.139359
FBXW7_HUMAN	F-box/WD repeat-containing protein 7 {ECO:0000305}	3	1	0	0	0.139219
GSK3A_HUMAN	Glycogen synthase kinase-3 alpha	6	0	1	1	0.139082
ISL1_HUMAN	Insulin gene enhancer protein ISL-1	1	0	0	0	0.139056
RHOB_HUMAN	Rho-related GTP-binding protein RhoB	1	0	0	0	0.138876
EYA1_HUMAN	Eyes absent homolog 1	0	0	0	0	0.138828
MP2K4_HUMAN	Dual specificity mitogen-activated protein kinase kinase 4	1	0	0	0	0.138612
THIO_HUMAN	Thioredoxin	7	3	1	1	0.138132
FLOT1_HUMAN	Flotillin-1	2	1	0	0	0.137677
MYCD_HUMAN	Myocardin	2	1	0	0	0.137498
S10A8_HUMAN	Protein S100-A8	2	0	0	0	0.137277
IL2RB_HUMAN	Interleukin-2 receptor subunit beta	1	1	0	0	0.137184
ATPA_HUMAN	ATP synthase subunit alpha, mitochondrial	3	2	0	0	0.137057
CDC5L_HUMAN	Cell division cycle 5-like protein	13	1	0	0	0.136969
PRRP_HUMAN	Prolactin-releasing peptide	0	0	0	0	0.136812
WDTC1_HUMAN	WD and tetratricopeptide repeats protein 1	0	0	0	0	0.136775
S38A2_HUMAN	Sodium-coupled neutral amino acid transporter 2	1	0	0	0	0.136644
ATX3_HUMAN	Ataxin-3	5	1	0	0	0.136473
CAN3_HUMAN	Calpain-3	3	0	0	0	0.136388
PDE3B_HUMAN	cGMP-inhibited 3',5'-cyclic phosphodiesterase B	3	0	0	0	0.136018
CK5P3_HUMAN	CDK5 regulatory subunit-associated protein 3 {ECO:0000312}	3	1	0	0	0.135577
OTUB1_HUMAN	Ubiquitin thioesterase OTUB1	11	2	0	0	0.135467
PP1G_HUMAN	Serine/threonine-protein phosphatase PP1-gamma catalytic subunit	10	1	0	0	0.135414
SYPH_HUMAN	Synaptophysin	0	0	0	0	0.135414
ZN304_HUMAN	Zinc finger protein 304 {ECO:0000312|HGNC:HGNC:13505}	0	0	0	0	0.13541
SEPP1_HUMAN	Selenoprotein P {ECO:0000303|PubMed:27645994}	0	0	0	0	0.135205
CD36_HUMAN	Platelet glycoprotein 4	0	0	0	0	0.134798
TCTP_HUMAN	Translationally-controlled tumor protein	6	1	0	0	0.134085
EREG_HUMAN	Proepiregulin	0	0	0	0	0.133915
SPI1_HUMAN	Transcription factor PU.1	2	1	0	0	0.133858
NAC3_HUMAN	Sodium/calcium exchanger 3	0	0	0	0	0.133598
NNMT_HUMAN	Nicotinamide N-methyltransferase	0	0	0	0	0.133589
NDF1_HUMAN	Neurogenic differentiation factor 1	0	0	0	0	0.133513
S10A1_HUMAN	Protein S100-A1	6	3	0	0	0.13342
AHR_HUMAN	Aryl hydrocarbon receptor	3	1	0	0	0.133218
MEF2A_HUMAN	Myocyte-specific enhancer factor 2A	0	0	0	0	0.13307
EDNRB_HUMAN	Endothelin B receptor	1	1	1	0	0.13298
NDUS3_HUMAN	NADH dehydrogenase [ubiquinone] iron-sulfur protein 3, mitochondrial	2	0	0	0	0.132932
RAGE_HUMAN	Advanced glycosylation end product-specific receptor	8	3	0	0	0.132906
CAC1A_HUMAN	Voltage-dependent P/Q-type calcium channel subunit alpha-1A	18	1	1	1	0.132436
CDN2B_HUMAN	Cyclin-dependent kinase 4 inhibitor B	5	1	1	1	0.132199
CYBP_HUMAN	Calcyclin-binding protein	0	0	1	0	0.132179
ATRX_HUMAN	Transcriptional regulator ATRX	4	0	0	0	0.131973
CHIP_HUMAN	E3 ubiquitin-protein ligase CHIP {ECO:0000305}	18	4	1	1	0.131928
TBX3_HUMAN	T-box transcription factor TBX3	2	0	1	0	0.131667
ID3_HUMAN	DNA-binding protein inhibitor ID-3	4	1	0	0	0.131559
TGM2_HUMAN	Protein-glutamine gamma-glutamyltransferase 2	5	1	0	0	0.131513
SPRC_HUMAN	SPARC	0	0	0	0	0.131445
CCNO_HUMAN	Cyclin-O	0	0	0	0	0.131228
PITX3_HUMAN	Pituitary homeobox 3	0	0	1	0	0.131099
CTGF_HUMAN	Connective tissue growth factor	1	0	1	1	0.130817
IL18_HUMAN	Interleukin-18	1	0	0	0	0.130657
CATB_HUMAN	Cathepsin B	4	1	0	0	0.130395
VEGFC_HUMAN	Vascular endothelial growth factor C	1	0	0	0	0.129817
KDM6B_HUMAN	Lysine-specific demethylase 6B	1	1	0	0	0.129686
TLR3_HUMAN	Toll-like receptor 3	1	1	0	0	0.129571
MYOG_HUMAN	Myogenin	11	1	0	0	0.129471
SFPQ_HUMAN	Splicing factor, proline- and glutamine-rich	6	1	0	0	0.129456
LRP5_HUMAN	Low-density lipoprotein receptor-related protein 5	2	0	0	0	0.129344
PDE1B_HUMAN	Calcium/calmodulin-dependent 3',5'-cyclic nucleotide phosphodiesterase 1B	1	0	0	0	0.129002
INSI1_HUMAN	Insulin-induced gene 1 protein	1	1	0	0	0.128805
NKX25_HUMAN	Homeobox protein Nkx-2.5	0	0	0	0	0.128681
APAF_HUMAN	Apoptotic protease-activating factor 1	4	2	1	0	0.128587
AT2B4_HUMAN	Plasma membrane calcium-transporting ATPase 4 {ECO:0000305}	1	1	0	0	0.128045
KCNH1_HUMAN	Potassium voltage-gated channel subfamily H member 1	4	0	0	0	0.12796
V1AR_HUMAN	Vasopressin V1a receptor	0	0	0	0	0.127839
PHLD_HUMAN	Phosphatidylinositol-glycan-specific phospholipase D	0	0	0	0	0.127803
WN10B_HUMAN	Protein Wnt-10b	0	0	0	0	0.127474
AK1C3_HUMAN	Aldo-keto reductase family 1 member C3	0	0	0	0	0.127363
AT2B2_HUMAN	Plasma membrane calcium-transporting ATPase 2	1	1	0	0	0.127156
CD86_HUMAN	T-lymphocyte activation antigen CD86	1	0	1	0	0.127149
LEG1_HUMAN	Galectin-1	4	0	0	0	0.127016
CCL3_HUMAN	C-C motif chemokine 3	1	0	0	0	0.126881
EPGN_HUMAN	Epigen	0	0	0	0	0.126859
PALM_HUMAN	Paralemmin-1	0	0	0	0	0.126804
NMDZ1_HUMAN	Glutamate receptor ionotropic, NMDA 1	0	0	0	0	0.126799
KCNK3_HUMAN	Potassium channel subfamily K member 3	0	0	0	0	0.126752
PSA3_HUMAN	Proteasome subunit alpha type-3	56	2	0	0	0.126626
DPOLB_HUMAN	DNA polymerase beta	2	1	1	1	0.126434
ICAM1_HUMAN	Intercellular adhesion molecule 1	0	0	1	0	0.126404
TAB2_HUMAN	TGF-beta-activated kinase 1 and MAP3K7-binding protein 2	5	1	0	0	0.126369
AT1A3_HUMAN	Sodium/potassium-transporting ATPase subunit alpha-3	0	0	0	0	0.126171
G6PC_HUMAN	Glucose-6-phosphatase	0	0	0	0	0.126137
SKP2_HUMAN	S-phase kinase-associated protein 2	12	5	0	0	0.125999
KAP0_HUMAN	cAMP-dependent protein kinase type I-alpha regulatory subunit	7	0	0	0	0.125819
TEX11_HUMAN	Testis-expressed protein 11	24	2	0	0	0.12572
GATA3_HUMAN	Trans-acting T-cell-specific transcription factor GATA-3	4	0	0	0	0.125647
ATPB_HUMAN	ATP synthase subunit beta, mitochondrial	1	1	0	0	0.125608
SLX4_HUMAN	Structure-specific endonuclease subunit SLX4	10	3	0	0	0.125518
CO4A1_HUMAN	Collagen alpha-1(IV) chain	1	0	0	0	0.125435
IL2_HUMAN	Interleukin-2	0	0	1	1	0.125197
ANM5_HUMAN	Protein arginine N-methyltransferase 5	15	2	0	0	0.124998
TIAM1_HUMAN	T-lymphoma invasion and metastasis-inducing protein 1	0	0	0	0	0.124839
CUL7_HUMAN	Cullin-7	1	1	0	0	0.124803
WNT7A_HUMAN	Protein Wnt-7a	1	0	0	0	0.124739
RMI1_HUMAN	RecQ-mediated genome instability protein 1	1	1	0	0	0.124607
TDG_HUMAN	G/T mismatch-specific thymine DNA glycosylase	2	0	0	0	0.124527
EF1D_HUMAN	Elongation factor 1-delta	8	2	0	0	0.124095
S26A5_HUMAN	Prestin	0	0	0	0	0.124065
GCNT1_HUMAN	Beta-1,3-galactosyl-O-glycosyl-glycoprotein beta-1,6-N-acetylglucosaminyltransferase	1	0	0	0	0.123555
TLR9_HUMAN	Toll-like receptor 9	0	0	0	0	0.12354
ID1_HUMAN	DNA-binding protein inhibitor ID-1	3	0	0	0	0.123475
DPYL3_HUMAN	Dihydropyrimidinase-related protein 3	1	0	0	0	0.122686
RAD18_HUMAN	E3 ubiquitin-protein ligase RAD18	2	0	0	0	0.12223
BMR1B_HUMAN	Bone morphogenetic protein receptor type-1B	2	0	0	0	0.122157
CSN5_HUMAN	COP9 signalosome complex subunit 5	11	2	0	0	0.1221
MBD1_HUMAN	Methyl-CpG-binding domain protein 1	11	5	1	0	0.122012
WNT11_HUMAN	Protein Wnt-11	3	0	0	0	0.121444
CXL13_HUMAN	C-X-C motif chemokine 13	0	0	0	0	0.121129
KTHY_HUMAN	Thymidylate kinase	0	0	0	0	0.121022
MED1_HUMAN	Mediator of RNA polymerase II transcription subunit 1	3	0	1	1	0.120967
VEGFB_HUMAN	Vascular endothelial growth factor B	0	0	0	0	0.120965
ZN268_HUMAN	Zinc finger protein 268	0	0	0	0	0.120892
CBX8_HUMAN	Chromobox protein homolog 8	33	1	0	0	0.120794
RADI_HUMAN	Radixin	1	1	0	0	0.120614
SPB3_HUMAN	Serpin B3	0	0	0	0	0.120488
HFE_HUMAN	Hereditary hemochromatosis protein	2	0	0	0	0.120482
NR1D1_HUMAN	Nuclear receptor subfamily 1 group D member 1	1	0	0	0	0.120098
APC_HUMAN	Adenomatous polyposis coli protein	11	3	0	0	0.120072
CP1A1_HUMAN	Cytochrome P450 1A1	1	0	1	0	0.119823
CAC1H_HUMAN	Voltage-dependent T-type calcium channel subunit alpha-1H	0	0	0	0	0.119708
SPIT2_HUMAN	Kunitz-type protease inhibitor 2	0	0	0	0	0.119506
SLIT3_HUMAN	Slit homolog 3 protein	0	0	0	0	0.119188
APOA5_HUMAN	Apolipoprotein A-V	0	0	0	0	0.11893
MIS_HUMAN	Muellerian-inhibiting factor	0	0	1	0	0.118651
KDM5B_HUMAN	Lysine-specific demethylase 5B	1	0	0	0	0.118546
SIX1_HUMAN	Homeobox protein SIX1	3	0	0	0	0.118533
BIRC5_HUMAN	Baculoviral IAP repeat-containing protein 5	11	4	0	0	0.118393
IL1A_HUMAN	Interleukin-1 alpha	2	0	0	0	0.118369
LCK_HUMAN	Tyrosine-protein kinase Lck	22	2	0	0	0.118329
RD23B_HUMAN	UV excision repair protein RAD23 homolog B	13	2	0	0	0.118324
IF4E_HUMAN	Eukaryotic translation initiation factor 4E	13	1	0	0	0.118215
TRIPC_HUMAN	E3 ubiquitin-protein ligase TRIP12	1	0	0	0	0.118004
KS6A2_HUMAN	Ribosomal protein S6 kinase alpha-2	4	1	0	0	0.117974
TANK_HUMAN	TRAF family member-associated NF-kappa-B activator	11	2	0	0	0.117805
PKHA1_HUMAN	Pleckstrin homology domain-containing family A member 1	2	0	0	0	0.117508
CH10_HUMAN	10 kDa heat shock protein, mitochondrial	1	0	0	0	0.117384
DNJC3_HUMAN	DnaJ homolog subfamily C member 3	0	0	0	0	0.117253
CEAM1_HUMAN	Carcinoembryonic antigen-related cell adhesion molecule 1 {ECO:0000303|Ref.8}	2	0	0	0	0.116195
SKI_HUMAN	Ski oncogene	4	2	0	0	0.115915
SERP1_HUMAN	Stress-associated endoplasmic reticulum protein 1	1	0	1	0	0.115763
BAZ1B_HUMAN	Tyrosine-protein kinase BAZ1B	1	0	0	0	0.115676
INP5K_HUMAN	Inositol polyphosphate 5-phosphatase K	5	0	0	0	0.115655
THIL_HUMAN	Acetyl-CoA acetyltransferase, mitochondrial	0	0	0	0	0.115148
E2AK3_HUMAN	Eukaryotic translation initiation factor 2-alpha kinase 3	1	0	0	0	0.115014
TAF8_HUMAN	Transcription initiation factor TFIID subunit 8	0	0	0	0	0.114882
DDX5_HUMAN	Probable ATP-dependent RNA helicase DDX5	12	5	0	0	0.114787
4EBP1_HUMAN	Eukaryotic translation initiation factor 4E-binding protein 1	6	1	0	0	0.114696
TRPC6_HUMAN	Short transient receptor potential channel 6	1	0	1	0	0.114628
RA51B_HUMAN	DNA repair protein RAD51 homolog 2	4	0	0	0	0.114611
SEM3C_HUMAN	Semaphorin-3C	0	0	0	0	0.114368
PUR1_HUMAN	Amidophosphoribosyltransferase	0	0	0	0	0.114296
CD4_HUMAN	T-cell surface glycoprotein CD4	3	1	0	0	0.113922
LPAR1_HUMAN	Lysophosphatidic acid receptor 1	0	0	0	0	0.113747
SEPR_HUMAN	Prolyl endopeptidase FAP {ECO:0000305}	2	0	0	0	0.113664
FSTL3_HUMAN	Follistatin-related protein 3	0	0	0	0	0.113415
NTRK2_HUMAN	BDNF/NT-3 growth factors receptor	0	0	0	0	0.113159
CO4A2_HUMAN	Collagen alpha-2(IV) chain	1	0	0	0	0.113037
PRTN3_HUMAN	Myeloblastin	0	0	0	0	0.113033
BRD4_HUMAN	Bromodomain-containing protein 4	5	3	0	0	0.11288
BCR_HUMAN	Breakpoint cluster region protein	3	2	0	0	0.112759
YES_HUMAN	Tyrosine-protein kinase Yes	18	2	0	0	0.112613
TISD_HUMAN	mRNA decay activator protein ZFP36L2 {ECO:0000305}	0	0	0	0	0.112577
PAK1_HUMAN	Serine/threonine-protein kinase PAK 1	8	1	0	0	0.112301
DUS6_HUMAN	Dual specificity protein phosphatase 6	0	0	0	0	0.112082
SRBP2_HUMAN	Sterol regulatory element-binding protein 2	3	2	0	0	0.112071
INSI2_HUMAN	Insulin-induced gene 2 protein	1	0	0	0	0.111963
ZN830_HUMAN	Zinc finger protein 830 {ECO:0000312|HGNC:HGNC:28291}	7	0	0	0	0.111766
NEB1_HUMAN	Neurabin-1	1	0	1	0	0.111646
SETX_HUMAN	Probable helicase senataxin {ECO:0000305}	1	1	0	0	0.11159
CD27_HUMAN	CD27 antigen	2	0	0	0	0.111553
ALDR_HUMAN	Aldose reductase	0	0	0	0	0.111354
K1H1_HUMAN	Keratin, type I cuticular Ha1	150	7	0	0	0.111299
FCERG_HUMAN	High affinity immunoglobulin epsilon receptor subunit gamma	1	0	0	0	0.111003
TYRO_HUMAN	Tyrosinase	0	0	0	0	0.110917
KLF2_HUMAN	Krueppel-like factor 2	1	0	0	0	0.11071
ADAM8_HUMAN	Disintegrin and metalloproteinase domain-containing protein 8	0	0	0	0	0.110505
MSX1_HUMAN	Homeobox protein MSX-1	0	0	0	0	0.110503
LOXL1_HUMAN	Lysyl oxidase homolog 1	0	0	0	0	0.11047
AIMP1_HUMAN	Aminoacyl tRNA synthase complex-interacting multifunctional protein 1	2	0	0	0	0.110318
BOK_HUMAN	Bcl-2-related ovarian killer protein {ECO:0000303|PubMed:11034351}	0	0	0	0	0.110114
FANCA_HUMAN	Fanconi anemia group A protein	4	1	0	0	0.10994
MYOF_HUMAN	Myoferlin	0	0	0	0	0.109881
ZP3_HUMAN	Zona pellucida sperm-binding protein 3	0	0	0	0	0.109805
KCMB1_HUMAN	Calcium-activated potassium channel subunit beta-1	0	0	1	0	0.109794
KAT6A_HUMAN	Histone acetyltransferase KAT6A	2	0	1	0	0.10972
MPIP3_HUMAN	M-phase inducer phosphatase 3	3	2	0	0	0.109674
PICK1_HUMAN	PRKCA-binding protein	9	0	0	0	0.10963
RA51D_HUMAN	DNA repair protein RAD51 homolog 4	16	1	0	0	0.109352
NU4M_HUMAN	NADH-ubiquinone oxidoreductase chain 4	0	0	1	0	0.109327
CUL3_HUMAN	Cullin-3	18	0	0	0	0.109176
K2C1_HUMAN	Keratin, type II cytoskeletal 1	4	2	0	0	0.109093
AT5F1_HUMAN	ATP synthase F(0) complex subunit B1, mitochondrial	0	0	0	0	0.108994
BRMS1_HUMAN	Breast cancer metastasis-suppressor 1	10	2	0	0	0.108938
TNFB_HUMAN	Lymphotoxin-alpha	0	0	0	0	0.108909
TNR11_HUMAN	Tumor necrosis factor receptor superfamily member 11A	0	0	0	0	0.108841
CAF1A_HUMAN	Chromatin assembly factor 1 subunit A	10	4	0	0	0.108462
ACHB2_HUMAN	Neuronal acetylcholine receptor subunit beta-2	1	0	0	0	0.108389
KPCZ_HUMAN	Protein kinase C zeta type	12	1	0	0	0.108376
EYA3_HUMAN	Eyes absent homolog 3	0	0	0	0	0.108203
UBE2A_HUMAN	Ubiquitin-conjugating enzyme E2 A	2	0	0	0	0.108067
LOXL2_HUMAN	Lysyl oxidase homolog 2	4	2	1	0	0.107645
PHX2B_HUMAN	Paired mesoderm homeobox protein 2B	0	0	0	0	0.107433
CDK13_HUMAN	Cyclin-dependent kinase 13	1	0	0	0	0.107156
SUV92_HUMAN	Histone-lysine N-methyltransferase SUV39H2	9	0	0	0	0.107107
CDK9_HUMAN	Cyclin-dependent kinase 9	13	2	0	0	0.106953
LEG3_HUMAN	Galectin-3	8	1	0	0	0.106927
RETN_HUMAN	Resistin	0	0	1	0	0.106917
DPOD4_HUMAN	DNA polymerase delta subunit 4	4	2	0	0	0.106778
BTK_HUMAN	Tyrosine-protein kinase BTK	8	0	0	0	0.106736
CRGD_HUMAN	Gamma-crystallin D	0	0	0	0	0.106722
ATP5J_HUMAN	ATP synthase-coupling factor 6, mitochondrial	0	0	0	0	0.106614
ADRB3_HUMAN	Beta-3 adrenergic receptor	0	0	1	0	0.106583
UBP2_HUMAN	Ubiquitin carboxyl-terminal hydrolase 2	17	1	0	0	0.106438
PRLD1_HUMAN	PRELI domain-containing protein 1, mitochondrial	0	0	0	0	0.106354
RPGF2_HUMAN	Rap guanine nucleotide exchange factor 2	0	0	0	0	0.106075
FANCG_HUMAN	Fanconi anemia group G protein	3	0	0	0	0.105945
BAF_HUMAN	Barrier-to-autointegration factor	1	1	0	0	0.105845
TXND2_HUMAN	Thioredoxin domain-containing protein 2	0	0	0	0	0.105803
H31_HUMAN	Histone H3.1	21	4	0	0	0.105749
SMAD1_HUMAN	Mothers against decapentaplegic homolog 1	9	2	0	0	0.105639
KC1D_HUMAN	Casein kinase I isoform delta	4	1	0	0	0.105597
HS71L_HUMAN	Heat shock 70 kDa protein 1-like	2	2	0	0	0.105589
SSR2_HUMAN	Somatostatin receptor type 2	2	2	0	0	0.105516
ZRAB3_HUMAN	DNA annealing helicase and endonuclease ZRANB3	0	0	0	0	0.105505
SYF2_HUMAN	Pre-mRNA-splicing factor SYF2	1	0	0	0	0.105474
DHC24_HUMAN	Delta(24)-sterol reductase	0	0	0	0	0.105231
SOX4_HUMAN	Transcription factor SOX-4	0	0	0	0	0.104905
MAX_HUMAN	Protein max	22	5	1	1	0.104715
IL6RB_HUMAN	Interleukin-6 receptor subunit beta	3	0	0	0	0.104443
PALB2_HUMAN	Partner and localizer of BRCA2	5	2	0	0	0.104259
WNT2_HUMAN	Protein Wnt-2	0	0	0	0	0.103963
EMD_HUMAN	Emerin	22	1	1	1	0.103872
ITB2_HUMAN	Integrin beta-2	4	1	1	0	0.103413
R4RL2_HUMAN	Reticulon-4 receptor-like 2	0	0	0	0	0.103264
2AAA_HUMAN	Serine/threonine-protein phosphatase 2A 65 kDa regulatory subunit A alpha isoform	18	3	0	0	0.103258
CO1A2_HUMAN	Collagen alpha-2(I) chain	2	0	0	0	0.103196
ITAV_HUMAN	Integrin alpha-V	2	0	0	0	0.103136
CCL21_HUMAN	C-C motif chemokine 21	0	0	0	0	0.103125
PGS2_HUMAN	Decorin	2	0	1	0	0.102958
DPOD2_HUMAN	DNA polymerase delta subunit 2	5	2	0	0	0.102771
PTHY_HUMAN	Parathyroid hormone	0	0	0	0	0.102585
KPCI_HUMAN	Protein kinase C iota type	13	2	0	0	0.102534
BC11B_HUMAN	B-cell lymphoma/leukemia 11B	3	2	0	0	0.10222
UB2J1_HUMAN	Ubiquitin-conjugating enzyme E2 J1	0	0	0	0	0.102219
ERN1_HUMAN	Serine/threonine-protein kinase/endoribonuclease IRE1	6	1	0	0	0.102095
CHD4_HUMAN	Chromodomain-helicase-DNA-binding protein 4	2	2	0	0	0.102057
CNOT2_HUMAN	CCR4-NOT transcription complex subunit 2	5	0	0	0	0.101888
PLGF_HUMAN	Placenta growth factor	1	1	0	0	0.101582
GDF5_HUMAN	Growth/differentiation factor 5	3	1	0	0	0.101427
DEAF1_HUMAN	Deformed epidermal autoregulatory factor 1 homolog	3	3	0	0	0.101406
E2F7_HUMAN	Transcription factor E2F7	1	0	0	0	0.101379
ACTS_HUMAN	Actin, alpha skeletal muscle	0	0	0	0	0.10127
HNF1B_HUMAN	Hepatocyte nuclear factor 1-beta	0	0	0	0	0.101216
RD23A_HUMAN	UV excision repair protein RAD23 homolog A	14	2	0	0	0.101044
AACS_HUMAN	Acetoacetyl-CoA synthetase	1	0	0	0	0.100941
INS_HUMAN	Insulin	0	0	1	1	0.100732
RIR1_HUMAN	Ribonucleoside-diphosphate reductase large subunit	1	0	0	0	0.100414
KLK8_HUMAN	Kallikrein-8	2	0	0	0	0.100382
PRS6B_HUMAN	26S protease regulatory subunit 6B	4	0	0	0	0.100367
LDLR_HUMAN	Low-density lipoprotein receptor	3	1	0	0	0.100278
ABI2_HUMAN	Abl interactor 2	35	4	0	0	0.100247
HAX1_HUMAN	HCLS1-associated protein X-1	4	1	0	0	0.100219
PAK2_HUMAN	Serine/threonine-protein kinase PAK 2	17	3	0	0	0.100125
EGR3_HUMAN	Early growth response protein 3	0	0	0	0	0.100016
PERQ2_HUMAN	PERQ amino acid-rich with GYF domain-containing protein 2	0	0	0	0	0.0996952
DRD1_HUMAN	D(1A) dopamine receptor	0	0	0	0	0.0996904
TFDP2_HUMAN	Transcription factor Dp-2	1	0	0	0	0.0995585
MLTK_HUMAN	Mitogen-activated protein kinase kinase kinase MLT	2	1	0	0	0.0995174
TAB1_HUMAN	TGF-beta-activated kinase 1 and MAP3K7-binding protein 1	5	1	0	0	0.0993566
PTC1_HUMAN	Protein patched homolog 1	2	0	0	0	0.0993552
PRIPO_HUMAN	DNA-directed primase/polymerase protein	1	1	0	0	0.0993546
1433G_HUMAN	14-3-3 protein gamma	11	2	0	0	0.0993205
NCOA2_HUMAN	Nuclear receptor coactivator 2	3	2	0	0	0.0989844
ANXA3_HUMAN	Annexin A3	0	0	0	0	0.0989547
SGTA_HUMAN	Small glutamine-rich tetratricopeptide repeat-containing protein alpha	75	3	0	0	0.0988495
UK114_HUMAN	Ribonuclease UK114	0	0	0	0	0.0986624
SNAI2_HUMAN	Zinc finger protein SNAI2	1	0	0	0	0.0985891
MOES_HUMAN	Moesin	4	1	0	0	0.0985436
C5AR1_HUMAN	C5a anaphylatoxin chemotactic receptor 1	0	0	0	0	0.0983494
INHA_HUMAN	Inhibin alpha chain	1	0	0	0	0.0982247
PTN3_HUMAN	Tyrosine-protein phosphatase non-receptor type 3	9	2	0	0	0.0981543
PDIA2_HUMAN	Protein disulfide-isomerase A2	1	0	0	0	0.0980889
CCD47_HUMAN	Coiled-coil domain-containing protein 47	3	0	0	0	0.0979477
PTPRF_HUMAN	Receptor-type tyrosine-protein phosphatase F	0	0	0	0	0.0978489
TET2_HUMAN	Methylcytosine dioxygenase TET2	1	0	0	0	0.0975766
CHCH2_HUMAN	Coiled-coil-helix-coiled-coil-helix domain-containing protein 2	9	0	0	0	0.0975204
LMBL1_HUMAN	Lethal(3)malignant brain tumor-like protein 1	3	0	0	0	0.0974326
ACES_HUMAN	Acetylcholinesterase	3	0	0	0	0.097401
NT2NL_HUMAN	Notch homolog 2 N-terminal-like protein	196	7	0	0	0.0967664
PRL_HUMAN	Prolactin	0	0	0	0	0.0964798
GOGA2_HUMAN	Golgin subfamily A member 2	201	3	0	0	0.0961341
HMGCL_HUMAN	Hydroxymethylglutaryl-CoA lyase, mitochondrial	0	0	0	0	0.0961007
FGF23_HUMAN	Fibroblast growth factor 23	0	0	1	1	0.0960321
SHH_HUMAN	Sonic hedgehog protein	2	0	0	0	0.0958426
TBX21_HUMAN	T-box transcription factor TBX21	0	0	0	0	0.0958334
CCL5_HUMAN	C-C motif chemokine 5	1	0	0	0	0.0957413
MAFG_HUMAN	Transcription factor MafG	4	2	0	0	0.0956391
GNAO_HUMAN	Guanine nucleotide-binding protein G(o) subunit alpha	0	0	1	0	0.0955723
ANGL3_HUMAN	Angiopoietin-related protein 3	0	0	0	0	0.0955126
CD9_HUMAN	CD9 antigen	1	1	0	0	0.095481
PPP5_HUMAN	Serine/threonine-protein phosphatase 5	5	2	0	0	0.0953753
CAB45_HUMAN	45 kDa calcium-binding protein	0	0	0	0	0.0953541
SOX2_HUMAN	Transcription factor SOX-2	3	1	0	0	0.0953044
IL8_HUMAN	Interleukin-8	2	0	0	0	0.0952869
KIF14_HUMAN	Kinesin-like protein KIF14 {ECO:0000305}	0	0	0	0	0.0951752
STK4_HUMAN	Serine/threonine-protein kinase 4	16	2	0	0	0.0951327
WDR48_HUMAN	WD repeat-containing protein 48	0	0	0	0	0.0950857
NKX61_HUMAN	Homeobox protein Nkx-6.1	0	0	0	0	0.0948997
TNNT2_HUMAN	Troponin T, cardiac muscle	1	0	0	0	0.0948361
S10A6_HUMAN	Protein S100-A6	5	3	0	0	0.0944386
KCNA1_HUMAN	Potassium voltage-gated channel subfamily A member 1	1	0	0	0	0.0943405
GPDM_HUMAN	Glycerol-3-phosphate dehydrogenase, mitochondrial	0	0	0	0	0.0943327
ANGL4_HUMAN	Angiopoietin-related protein 4	2	0	0	0	0.0941487
CALB1_HUMAN	Calbindin	2	0	0	0	0.0940739
TANC1_HUMAN	Protein TANC1	0	0	0	0	0.0939596
FNIP1_HUMAN	Folliculin-interacting protein 1	2	0	0	0	0.0935599
UCHL5_HUMAN	Ubiquitin carboxyl-terminal hydrolase isozyme L5	9	0	0	0	0.0934858
LITAF_HUMAN	Lipopolysaccharide-induced tumor necrosis factor-alpha factor	9	0	1	0	0.0934374
SCG2_HUMAN	Secretogranin-2	2	0	0	0	0.0933052
BHA15_HUMAN	Class A basic helix-loop-helix protein 15	0	0	0	0	0.0932371
SP5_HUMAN	Transcription factor Sp5	0	0	0	0	0.0931853
DACT1_HUMAN	Dapper homolog 1	4	2	0	0	0.0930775
TIE2_HUMAN	Angiopoietin-1 receptor	7	0	0	0	0.0930773
MK07_HUMAN	Mitogen-activated protein kinase 7	2	1	0	0	0.0927735
EYA4_HUMAN	Eyes absent homolog 4	0	0	0	0	0.0927607
EPHA2_HUMAN	Ephrin type-A receptor 2	4	1	0	0	0.0926908
FZR1_HUMAN	Fizzy-related protein homolog	8	0	1	0	0.0925782
KI67_HUMAN	Proliferation marker protein Ki-67 {ECO:0000305}	1	0	0	0	0.0925547
TBX1_HUMAN	T-box transcription factor TBX1	0	0	0	0	0.0923255
IGF1R_HUMAN	Insulin-like growth factor 1 receptor	12	6	1	1	0.0923122
BMR1A_HUMAN	Bone morphogenetic protein receptor type-1A	3	0	1	0	0.0923101
KDM5A_HUMAN	Lysine-specific demethylase 5A	0	0	0	0	0.0921472
CSF3_HUMAN	Granulocyte colony-stimulating factor	0	0	0	0	0.0921078
NGN1_HUMAN	Neurogenin-1	1	0	0	0	0.0920659
ADNP_HUMAN	Activity-dependent neuroprotector homeobox protein	3	1	0	0	0.0920403
AK1C1_HUMAN	Aldo-keto reductase family 1 member C1	1	0	0	0	0.0919005
HES1_HUMAN	Transcription factor HES-1	1	1	0	0	0.0917947
SLAF1_HUMAN	Signaling lymphocytic activation molecule	2	0	0	0	0.0917921
DLG1_HUMAN	Disks large homolog 1	7	0	0	0	0.0917059
NMD3A_HUMAN	Glutamate receptor ionotropic, NMDA 3A	0	0	0	0	0.0916448
CSF3R_HUMAN	Granulocyte colony-stimulating factor receptor	2	1	0	0	0.0915291
TNNC1_HUMAN	Troponin C, slow skeletal and cardiac muscles	1	0	0	0	0.0914113
RS19_HUMAN	40S ribosomal protein S19	1	0	0	0	0.0913519
MMP7_HUMAN	Matrilysin	1	0	1	0	0.0912135
DHYS_HUMAN	Deoxyhypusine synthase	11	3	0	0	0.0912068
WT1_HUMAN	Wilms tumor protein	2	0	0	0	0.0911828
NR0B1_HUMAN	Nuclear receptor subfamily 0 group B member 1	3	1	0	0	0.0910463
YPEL3_HUMAN	Protein yippee-like 3	0	0	1	0	0.0910461
X3CL1_HUMAN	Fractalkine	0	0	0	0	0.0910176
MMP19_HUMAN	Matrix metalloproteinase-19	0	0	0	0	0.0909999
HIKES_HUMAN	Protein Hikeshi	0	0	0	0	0.0909788
RUNX3_HUMAN	Runt-related transcription factor 3	7	2	0	0	0.0909335
RUNX2_HUMAN	Runt-related transcription factor 2	3	2	0	0	0.0907866
TDGF1_HUMAN	Teratocarcinoma-derived growth factor 1	0	0	0	0	0.0907746
MMP9_HUMAN	Matrix metalloproteinase-9	5	1	0	0	0.0906059
MAEL_HUMAN	Protein maelstrom homolog	0	0	0	0	0.090542
MBP_HUMAN	Myelin basic protein	1	0	0	0	0.0905331
TPP1_HUMAN	Tripeptidyl-peptidase 1	0	0	0	0	0.0902867
BAIP2_HUMAN	Brain-specific angiogenesis inhibitor 1-associated protein 2	8	2	0	0	0.0902257
SELS_HUMAN	Selenoprotein S {ECO:0000303|PubMed:27645994}	0	0	0	0	0.0902209
MYH7_HUMAN	Myosin-7	1	0	0	0	0.090213
RPTOR_HUMAN	Regulatory-associated protein of mTOR	11	2	0	0	0.090201
ANM2_HUMAN	Protein arginine N-methyltransferase 2	3	2	0	0	0.0899401
RPB7_HUMAN	DNA-directed RNA polymerase II subunit RPB7	0	0	0	0	0.0897989
CSF1R_HUMAN	Macrophage colony-stimulating factor 1 receptor	0	0	0	0	0.0897919
CMA1_HUMAN	Chymase	0	0	0	0	0.0897218
PLCB1_HUMAN	1-phosphatidylinositol 4,5-bisphosphate phosphodiesterase beta-1	3	0	0	0	0.089642
OSR1_HUMAN	Protein odd-skipped-related 1	0	0	0	0	0.0896238
ETV3_HUMAN	ETS translocation variant 3	0	0	0	0	0.0895489
PSME3_HUMAN	Proteasome activator complex subunit 3	18	2	0	0	0.08954
SSR4_HUMAN	Somatostatin receptor type 4	0	0	0	0	0.0893613
CNOT3_HUMAN	CCR4-NOT transcription complex subunit 3	5	0	0	0	0.0892824
TLN1_HUMAN	Talin-1	4	2	0	0	0.0891768
TTPA_HUMAN	Alpha-tocopherol transfer protein	1	0	0	0	0.0890549
GSHB_HUMAN	Glutathione synthetase	1	1	1	1	0.0886135
NR4A1_HUMAN	Nuclear receptor subfamily 4 group A member 1	14	3	0	0	0.0886054
JIP1_HUMAN	C-Jun-amino-terminal kinase-interacting protein 1	5	3	0	0	0.0885926
S10A9_HUMAN	Protein S100-A9	3	0	0	0	0.088417
PROC_HUMAN	Vitamin K-dependent protein C	1	0	0	0	0.0882409
OSTCN_HUMAN	Osteocalcin	0	0	1	0	0.0882267
OXYR_HUMAN	Oxytocin receptor	0	0	0	0	0.088148
PTK6_HUMAN	Protein-tyrosine kinase 6	9	1	0	0	0.0880037
GFI1_HUMAN	Zinc finger protein Gfi-1	5	2	0	0	0.0879691
SP2_HUMAN	Transcription factor Sp2	3	0	0	0	0.0877942
VNN1_HUMAN	Pantetheinase	0	0	0	0	0.0877193
SOAT1_HUMAN	Sterol O-acyltransferase 1	2	1	0	0	0.0876038
EHMT1_HUMAN	Histone-lysine N-methyltransferase EHMT1	2	1	0	0	0.0874941
SNW1_HUMAN	SNW domain-containing protein 1	28	2	0	0	0.0872717
RAD1_HUMAN	Cell cycle checkpoint protein RAD1	2	0	0	0	0.0871264
ESCO2_HUMAN	N-acetyltransferase ESCO2	0	0	0	0	0.0871259
FBSP1_HUMAN	F-box/SPRY domain-containing protein 1	0	0	0	0	0.0870431
ARNT2_HUMAN	Aryl hydrocarbon receptor nuclear translocator 2	0	0	0	0	0.086928
ALS2_HUMAN	Alsin	1	0	0	0	0.0867941
LTBP4_HUMAN	Latent-transforming growth factor beta-binding protein 4	2	1	0	0	0.0866108
PAXI1_HUMAN	PAX-interacting protein 1	5	1	0	0	0.0863292
PDE3A_HUMAN	cGMP-inhibited 3',5'-cyclic phosphodiesterase A	0	0	0	0	0.0859973
SESN2_HUMAN	Sestrin-2 {ECO:0000305}	1	1	0	0	0.0859614
BCCIP_HUMAN	BRCA2 and CDKN1A-interacting protein	1	0	0	0	0.0859489
AQP2_HUMAN	Aquaporin-2	0	0	0	0	0.0858894
PAX4_HUMAN	Paired box protein Pax-4	0	0	0	0	0.0855176
EST1_HUMAN	Liver carboxylesterase 1	0	0	0	0	0.0853997
DPOD3_HUMAN	DNA polymerase delta subunit 3	2	1	0	0	0.085368
TBX2_HUMAN	T-box transcription factor TBX2	1	1	1	0	0.0853209
RPB4_HUMAN	DNA-directed RNA polymerase II subunit RPB4	0	0	0	0	0.0850862
STRA8_HUMAN	Stimulated by retinoic acid gene 8 protein homolog	0	0	0	0	0.0848666
SPDYA_HUMAN	Speedy protein A	0	0	0	0	0.0848285
ONCM_HUMAN	Oncostatin-M	0	0	0	0	0.0848198
ANR17_HUMAN	Ankyrin repeat domain-containing protein 17	0	0	0	0	0.0847001
BIRC7_HUMAN	Baculoviral IAP repeat-containing protein 7	9	2	0	0	0.0846937
ADA17_HUMAN	Disintegrin and metalloproteinase domain-containing protein 17	2	0	0	0	0.0843743
NK3R_HUMAN	Neuromedin-K receptor	1	0	1	0	0.0843574
KCNE2_HUMAN	Potassium voltage-gated channel subfamily E member 2	0	0	1	0	0.0843292
RPB1_HUMAN	DNA-directed RNA polymerase II subunit RPB1	7	0	0	0	0.0842934
MD2L2_HUMAN	Mitotic spindle assembly checkpoint protein MAD2B	12	1	0	0	0.0842842
AFF3_HUMAN	AF4/FMR2 family member 3	0	0	0	0	0.0841162
EMX2_HUMAN	Homeobox protein EMX2	1	0	0	0	0.0841025
5HT2B_HUMAN	5-hydroxytryptamine receptor 2B	0	0	0	0	0.0840726
PDPK1_HUMAN	3-phosphoinositide-dependent protein kinase 1	2	1	1	1	0.0839551
ABCA1_HUMAN	ATP-binding cassette sub-family A member 1	7	1	0	0	0.0838496
BIRC2_HUMAN	Baculoviral IAP repeat-containing protein 2	21	1	0	0	0.0837896
HIPK1_HUMAN	Homeodomain-interacting protein kinase 1	2	1	0	0	0.0837253
KPCD2_HUMAN	Serine/threonine-protein kinase D2	1	0	0	0	0.083638
CDC6_HUMAN	Cell division control protein 6 homolog	3	1	0	0	0.0836153
UBC9_HUMAN	SUMO-conjugating enzyme UBC9	26	2	1	1	0.0835979
ATOH1_HUMAN	Protein atonal homolog 1	0	0	0	0	0.083515
PTH1R_HUMAN	Parathyroid hormone/parathyroid hormone-related peptide receptor	1	1	1	0	0.0834711
TNMD_HUMAN	Tenomodulin	1	0	0	0	0.0833598
NR5A2_HUMAN	Nuclear receptor subfamily 5 group A member 2	1	0	0	0	0.0833402
HINFP_HUMAN	Histone H4 transcription factor	0	0	0	0	0.0832478
SOCS1_HUMAN	Suppressor of cytokine signaling 1	4	2	0	0	0.0832411
TEX15_HUMAN	Testis-expressed protein 15	0	0	0	0	0.0831941
MPIP2_HUMAN	M-phase inducer phosphatase 2	3	1	0	0	0.0831578
CNTF_HUMAN	Ciliary neurotrophic factor	5	0	0	0	0.0831282
FOXP2_HUMAN	Forkhead box protein P2	7	1	0	0	0.0829369
SIN1_HUMAN	Target of rapamycin complex 2 subunit MAPKAP1	1	1	0	0	0.0828689
FOXP3_HUMAN	Forkhead box protein P3	6	2	0	0	0.0827898
GATA1_HUMAN	Erythroid transcription factor	8	0	0	0	0.0826051
IFNB_HUMAN	Interferon beta	0	0	0	0	0.0825839
MSHR_HUMAN	Melanocyte-stimulating hormone receptor	0	0	0	0	0.0825261
TNIP2_HUMAN	TNFAIP3-interacting protein 2	4	2	0	0	0.0823377
STC1_HUMAN	Stanniocalcin-1	0	0	0	0	0.0821835
MEIS2_HUMAN	Homeobox protein Meis2	2	0	0	0	0.082151
MLH1_HUMAN	DNA mismatch repair protein Mlh1	19	0	1	1	0.0821013
ASCL2_HUMAN	Achaete-scute homolog 2	0	0	0	0	0.0820245
FZD4_HUMAN	Frizzled-4	1	0	0	0	0.0820002
DDX1_HUMAN	ATP-dependent RNA helicase DDX1	0	0	0	0	0.0818053
AKIR2_HUMAN	Akirin-2	1	0	0	0	0.0817452
FLT3_HUMAN	Receptor-type tyrosine-protein kinase FLT3	4	1	0	0	0.0816303
ACRO_HUMAN	Acrosin	0	0	0	0	0.0813176
WNT9B_HUMAN	Protein Wnt-9b	0	0	0	0	0.0813026
ASNS_HUMAN	Asparagine synthetase [glutamine-hydrolyzing]	2	0	0	0	0.0812713
DDX11_HUMAN	ATP-dependent DNA helicase DDX11 {ECO:0000305}	0	0	0	0	0.0812348
PDCD4_HUMAN	Programmed cell death protein 4	7	2	1	0	0.0811591
PDPN_HUMAN	Podoplanin	0	0	0	0	0.0810585
RC3H1_HUMAN	Roquin-1	0	0	0	0	0.0810154
FOXC2_HUMAN	Forkhead box protein C2	3	0	0	0	0.0808791
FLNA_HUMAN	Filamin-A	12	1	0	0	0.0808021
TNF6B_HUMAN	Tumor necrosis factor receptor superfamily member 6B	2	0	0	0	0.0806695
DCSTP_HUMAN	Dendritic cell-specific transmembrane protein	0	0	0	0	0.0805447
B2L12_HUMAN	Bcl-2-like protein 12	0	0	1	0	0.0804332
ADRB1_HUMAN	Beta-1 adrenergic receptor	2	0	0	0	0.0803766
ADA1A_HUMAN	Alpha-1A adrenergic receptor	0	0	1	0	0.0803146
PA2GD_HUMAN	Group IID secretory phospholipase A2	0	0	0	0	0.0802691
RBMX_HUMAN	RNA-binding motif protein, X chromosome	16	0	0	0	0.0801947
CDC27_HUMAN	Cell division cycle protein 27 homolog	9	3	0	0	0.0800109
BARD1_HUMAN	BRCA1-associated RING domain protein 1	14	1	0	0	0.0799336
EGR2_HUMAN	E3 SUMO-protein ligase EGR2	0	0	0	0	0.0798889
PAX8_HUMAN	Paired box protein Pax-8	2	0	0	0	0.0796056
FHL2_HUMAN	Four and a half LIM domains protein 2	29	3	0	0	0.0792369
PKN1_HUMAN	Serine/threonine-protein kinase N1	10	0	0	0	0.0791846
AL1A2_HUMAN	Retinal dehydrogenase 2	0	0	0	0	0.079177
ODO1_HUMAN	2-oxoglutarate dehydrogenase, mitochondrial	0	0	0	0	0.0790035
AAPK2_HUMAN	5'-AMP-activated protein kinase catalytic subunit alpha-2	25	0	0	0	0.0789413
RAB8A_HUMAN	Ras-related protein Rab-8A	5	0	0	0	0.078922
NEU1_HUMAN	Oxytocin-neurophysin 1	0	0	0	0	0.0787525
MAG_HUMAN	Myelin-associated glycoprotein	0	0	0	0	0.0787288
ANPRB_HUMAN	Atrial natriuretic peptide receptor 2	0	0	0	0	0.0787204
ENOA_HUMAN	Alpha-enolase	4	2	0	0	0.0787016
DDIT4_HUMAN	DNA damage-inducible transcript 4 protein	0	0	0	0	0.078684
WNT3A_HUMAN	Protein Wnt-3a	1	0	0	0	0.0786036
GALA_HUMAN	Galanin peptides	3	0	0	0	0.0785494
HDAC9_HUMAN	Histone deacetylase 9	1	1	0	0	0.0785084
TCF7_HUMAN	Transcription factor 7	1	1	0	0	0.0784999
NDEL1_HUMAN	Nuclear distribution protein nudE-like 1	27	2	0	0	0.0782596
FOXP1_HUMAN	Forkhead box protein P1	0	0	0	0	0.0782478
HNRPK_HUMAN	Heterogeneous nuclear ribonucleoprotein K	22	4	0	0	0.0782296
NR4A2_HUMAN	Nuclear receptor subfamily 4 group A member 2	1	0	0	0	0.0782073
ZEB1_HUMAN	Zinc finger E-box-binding homeobox 1	0	0	0	0	0.0780139
NHRF1_HUMAN	Na(+)/H(+) exchange regulatory cofactor NHE-RF1	9	3	0	0	0.0779206
OVOL1_HUMAN	Putative transcription factor Ovo-like 1	0	0	0	0	0.077874
SETD7_HUMAN	Histone-lysine N-methyltransferase SETD7	7	3	0	0	0.0778673
RBTN2_HUMAN	Rhombotin-2	60	4	0	0	0.0778615
RN5A_HUMAN	2-5A-dependent ribonuclease	1	0	0	0	0.077806
CO3A1_HUMAN	Collagen alpha-1(III) chain	0	0	1	0	0.0776653
PDE4D_HUMAN	cAMP-specific 3',5'-cyclic phosphodiesterase 4D	5	0	1	0	0.0776439
SRRT_HUMAN	Serrate RNA effector molecule homolog	1	1	0	0	0.077442
FGF19_HUMAN	Fibroblast growth factor 19	0	0	0	0	0.0773031
SDC4_HUMAN	Syndecan-4	2	1	0	0	0.0772605
CSK22_HUMAN	Casein kinase II subunit alpha'	4	0	0	0	0.077256
NPNT_HUMAN	Nephronectin	0	0	0	0	0.0772558
CUX2_HUMAN	Homeobox protein cut-like 2	0	0	0	0	0.0768738
RPGF1_HUMAN	Rap guanine nucleotide exchange factor 1	7	2	0	0	0.0768431
RAD17_HUMAN	Cell cycle checkpoint protein RAD17	4	2	0	0	0.0768316
LEPR_HUMAN	Leptin receptor	1	1	1	1	0.0768295
UBP47_HUMAN	Ubiquitin carboxyl-terminal hydrolase 47	1	0	0	0	0.0766457
SLIT2_HUMAN	Slit homolog 2 protein	0	0	0	0	0.0765741
IFNA2_HUMAN	Interferon alpha-2	0	0	0	0	0.0764217
PLAL1_HUMAN	Zinc finger protein PLAGL1	0	0	0	0	0.0763997
DAND5_HUMAN	DAN domain family member 5	0	0	0	0	0.0763463
UBP1_HUMAN	Ubiquitin carboxyl-terminal hydrolase 1	0	0	0	0	0.0760659
VGF_HUMAN	Neurosecretory protein VGF	0	0	0	0	0.0758191
TNR18_HUMAN	Tumor necrosis factor receptor superfamily member 18	0	0	0	0	0.0757446
ACACA_HUMAN	Acetyl-CoA carboxylase 1	3	2	0	0	0.0757415
E2AK1_HUMAN	Eukaryotic translation initiation factor 2-alpha kinase 1	0	0	0	0	0.0757011
G3P_HUMAN	Glyceraldehyde-3-phosphate dehydrogenase	8	2	0	0	0.0755385
SH3G2_HUMAN	Endophilin-A1	11	1	0	0	0.0755215
VTNC_HUMAN	Vitronectin	2	0	0	0	0.0754629
S61A1_HUMAN	Protein transport protein Sec61 subunit alpha isoform 1	2	1	0	0	0.0754499
S40A1_HUMAN	Solute carrier family 40 member 1	1	1	0	0	0.075261
ODAM_HUMAN	Odontogenic ameloblast-associated protein	0	0	0	0	0.0752475
PK3CD_HUMAN	Phosphatidylinositol 4,5-bisphosphate 3-kinase catalytic subunit delta isoform	1	1	0	0	0.0752203
GDF8_HUMAN	Growth/differentiation factor 8	4	0	0	0	0.0751938
JMY_HUMAN	Junction-mediating and -regulatory protein	1	1	0	0	0.0751812
KASH5_HUMAN	Protein KASH5	62	2	0	0	0.0750813
CTBP2_HUMAN	C-terminal-binding protein 2	16	1	0	0	0.0748808
RASF2_HUMAN	Ras association domain-containing protein 2	7	2	0	0	0.0748115
HEM0_HUMAN	5-aminolevulinate synthase, erythroid-specific, mitochondrial	1	0	0	0	0.0747932
DAPL1_HUMAN	Death-associated protein-like 1	0	0	0	0	0.0747076
OCSTP_HUMAN	Osteoclast stimulatory transmembrane protein	0	0	0	0	0.0746669
TFF1_HUMAN	Trefoil factor 1	6	0	0	0	0.0745713
CTSR1_HUMAN	Cation channel sperm-associated protein 1	33	2	0	0	0.0745407
SOS1_HUMAN	Son of sevenless homolog 1	12	4	0	0	0.0744864
ASC_HUMAN	Apoptosis-associated speck-like protein containing a CARD	7	1	0	0	0.0744525
CNOT1_HUMAN	CCR4-NOT transcription complex subunit 1	11	0	0	0	0.0744505
NEP_HUMAN	Neprilysin	2	0	1	0	0.0743775
NAPEP_HUMAN	N-acyl-phosphatidylethanolamine-hydrolyzing phospholipase D	0	0	1	0	0.0743261
THRB_HUMAN	Prothrombin	1	0	0	0	0.0743113
HNRPQ_HUMAN	Heterogeneous nuclear ribonucleoprotein Q	3	0	0	0	0.0742461
WNT2B_HUMAN	Protein Wnt-2b	0	0	0	0	0.0742375
UROM_HUMAN	Uromodulin	0	0	0	0	0.074158
NUCG_HUMAN	Endonuclease G, mitochondrial	1	0	1	0	0.0739731
CATIN_HUMAN	Cactin	0	0	0	0	0.0738036
HXD13_HUMAN	Homeobox protein Hox-D13	0	0	0	0	0.0736894
HNMT_HUMAN	Histamine N-methyltransferase	0	0	0	0	0.0736526
KLK6_HUMAN	Kallikrein-6	0	0	0	0	0.0734994
MP2K7_HUMAN	Dual specificity mitogen-activated protein kinase kinase 7	5	1	0	0	0.0733103
THTM_HUMAN	3-mercaptopyruvate sulfurtransferase	0	0	0	0	0.0732591
UBE2W_HUMAN	Ubiquitin-conjugating enzyme E2 W	5	1	0	0	0.0731425
TOLIP_HUMAN	Toll-interacting protein	14	0	0	0	0.0729726
CHP3_HUMAN	Calcineurin B homologous protein 3	2	0	0	0	0.0728473
RPAB3_HUMAN	DNA-directed RNA polymerases I, II, and III subunit RPABC3	0	0	0	0	0.0725818
ITA3_HUMAN	Integrin alpha-3	0	0	0	0	0.0725712
ELNE_HUMAN	Neutrophil elastase	0	0	0	0	0.0725277
SMCA4_HUMAN	Transcription activator BRG1	10	2	0	0	0.0724813
SMO_HUMAN	Smoothened homolog	0	0	0	0	0.0724239
IRF1_HUMAN	Interferon regulatory factor 1	0	0	0	0	0.0723988
PROX1_HUMAN	Prospero homeobox protein 1	3	0	0	0	0.0723655
CXB6_HUMAN	Gap junction beta-6 protein	0	0	1	0	0.0723289
MMS19_HUMAN	MMS19 nucleotide excision repair protein homolog	3	1	0	0	0.0722463
PUR2_HUMAN	Trifunctional purine biosynthetic protein adenosine-3	0	0	0	0	0.0722328
CSK_HUMAN	Tyrosine-protein kinase CSK	4	1	0	0	0.0722307
CCM2_HUMAN	Cerebral cavernous malformations 2 protein	5	0	0	0	0.0722113
MALT1_HUMAN	Mucosa-associated lymphoid tissue lymphoma translocation protein 1	8	1	0	0	0.071962
RPB11_HUMAN	DNA-directed RNA polymerase II subunit RPB11-a	1	0	0	0	0.0718614
KLF5_HUMAN	Krueppel-like factor 5	1	0	0	0	0.0718073
ACL6A_HUMAN	Actin-like protein 6A	1	0	0	0	0.07178
GNAT1_HUMAN	Guanine nucleotide-binding protein G(t) subunit alpha-1	0	0	0	0	0.0717154
SYT1_HUMAN	Synaptotagmin-1	1	0	0	0	0.0716902
WASL_HUMAN	Neural Wiskott-Aldrich syndrome protein	13	2	0	0	0.0716843
CP1A2_HUMAN	Cytochrome P450 1A2	0	0	0	0	0.0715608
ZNT1_HUMAN	Zinc transporter 1	0	0	0	0	0.0714656
EAA2_HUMAN	Excitatory amino acid transporter 2	1	1	1	0	0.0714622
HNRPC_HUMAN	Heterogeneous nuclear ribonucleoproteins C1/C2	10	3	0	0	0.0713358
HAND2_HUMAN	Heart- and neural crest derivatives-expressed protein 2	1	0	0	0	0.0712238
ANS4B_HUMAN	Ankyrin repeat and SAM domain-containing protein 4B {ECO:0000305}	0	0	0	0	0.0710714
STRAB_HUMAN	STE20-related kinase adapter protein beta	2	1	0	0	0.0710273
TREM2_HUMAN	Triggering receptor expressed on myeloid cells 2	0	0	0	0	0.0709876
GAS1_HUMAN	Growth arrest-specific protein 1	0	0	0	0	0.0709403
NONO_HUMAN	Non-POU domain-containing octamer-binding protein	3	1	0	0	0.0708956
LIF_HUMAN	Leukemia inhibitory factor	1	0	0	0	0.0708747
ACH10_HUMAN	Neuronal acetylcholine receptor subunit alpha-10	0	0	0	0	0.0707936
POMT1_HUMAN	Protein O-mannosyl-transferase 1	0	0	0	0	0.0706568
CO5A1_HUMAN	Collagen alpha-1(V) chain	0	0	0	0	0.0706542
FOXG1_HUMAN	Forkhead box protein G1	0	0	1	0	0.0706406
DHTK1_HUMAN	Probable 2-oxoglutarate dehydrogenase E1 component DHKTD1, mitochondrial	0	0	0	0	0.0705699
ZBT17_HUMAN	Zinc finger and BTB domain-containing protein 17	5	1	0	0	0.0705607
DDR2_HUMAN	Discoidin domain-containing receptor 2	2	0	0	0	0.0705226
S23A1_HUMAN	Solute carrier family 23 member 1	10	0	0	0	0.0704849
ADR2_HUMAN	Adiponectin receptor protein 2	1	0	0	0	0.0703689
LACRT_HUMAN	Extracellular glycoprotein lacritin	0	0	0	0	0.0703216
MK12_HUMAN	Mitogen-activated protein kinase 12	4	0	0	0	0.0702212
IL31R_HUMAN	Interleukin-31 receptor subunit alpha	0	0	0	0	0.0701079
STP1_HUMAN	Spermatid nuclear transition protein 1	1	0	0	0	0.0698112
FGF20_HUMAN	Fibroblast growth factor 20	0	0	0	0	0.0697864
MK_HUMAN	Midkine	0	0	0	0	0.069741
AUGN_HUMAN	Augurin	0	0	1	0	0.069715
PI3R6_HUMAN	Phosphoinositide 3-kinase regulatory subunit 6	1	0	0	0	0.0697018
RPAB2_HUMAN	DNA-directed RNA polymerases I, II, and III subunit RPABC2	0	0	0	0	0.0696791
RPB3_HUMAN	DNA-directed RNA polymerase II subunit RPB3 {ECO:0000305}	1	0	0	0	0.0696283
MUC24_HUMAN	Sialomucin core protein 24	2	0	0	0	0.0696069
PDCD6_HUMAN	Programmed cell death protein 6	10	0	0	0	0.0695091
ERLEC_HUMAN	Endoplasmic reticulum lectin 1	0	0	0	0	0.069446
NDF2_HUMAN	Neurogenic differentiation factor 2	0	0	0	0	0.0693497
RAGP1_HUMAN	Ran GTPase-activating protein 1	2	2	0	0	0.0693083
CLIC4_HUMAN	Chloride intracellular channel protein 4	0	0	0	0	0.0693083
PCP_HUMAN	Lysosomal Pro-X carboxypeptidase	1	0	0	0	0.0692872
KAPCB_HUMAN	cAMP-dependent protein kinase catalytic subunit beta	2	0	0	0	0.069276
RING1_HUMAN	E3 ubiquitin-protein ligase RING1	16	1	0	0	0.0692088
PTPRC_HUMAN	Receptor-type tyrosine-protein phosphatase C	7	2	0	0	0.0692073
GDF2_HUMAN	Growth/differentiation factor 2	0	0	0	0	0.0691946
AVR2B_HUMAN	Activin receptor type-2B	1	0	0	0	0.0691472
SYF1_HUMAN	Pre-mRNA-splicing factor SYF1	9	2	0	0	0.0690902
SERPH_HUMAN	Serpin H1	0	0	0	0	0.0690168
CP26B_HUMAN	Cytochrome P450 26B1	0	0	0	0	0.0690008
RPB2_HUMAN	DNA-directed RNA polymerase II subunit RPB2	0	0	0	0	0.0689166
B4GT1_HUMAN	Beta-1,4-galactosyltransferase 1	0	0	0	0	0.0688956
NDRG4_HUMAN	Protein NDRG4	4	0	0	0	0.068882
HYOU1_HUMAN	Hypoxia up-regulated protein 1	0	0	0	0	0.0688766
PROF1_HUMAN	Profilin-1	1	0	0	0	0.0688432
UBQL1_HUMAN	Ubiquilin-1	74	2	0	0	0.0687817
MPRI_HUMAN	Cation-independent mannose-6-phosphate receptor	3	1	0	0	0.0686868
VDR_HUMAN	Vitamin D3 receptor	6	2	0	0	0.0686803
BHE40_HUMAN	Class E basic helix-loop-helix protein 40	28	2	0	0	0.0686434
SUV3_HUMAN	ATP-dependent RNA helicase SUPV3L1, mitochondrial	1	0	0	0	0.0686154
ADAM9_HUMAN	Disintegrin and metalloproteinase domain-containing protein 9	3	0	0	0	0.0685441
EFNA5_HUMAN	Ephrin-A5	0	0	0	0	0.0685387
PPM1D_HUMAN	Protein phosphatase 1D	2	2	1	1	0.0685294
ULK3_HUMAN	Serine/threonine-protein kinase ULK3	0	0	1	0	0.0684998
ACHA_HUMAN	Acetylcholine receptor subunit alpha	0	0	0	0	0.068485
ASXL1_HUMAN	Putative Polycomb group protein ASXL1	7	2	0	0	0.0684079
RENI_HUMAN	Renin	0	0	0	0	0.0683632
RIN1_HUMAN	Ras and Rab interactor 1	8	3	0	0	0.068339
HPRT_HUMAN	Hypoxanthine-guanine phosphoribosyltransferase	4	0	0	0	0.0682765
NFKB2_HUMAN	Nuclear factor NF-kappa-B p100 subunit	5	2	1	1	0.0682654
ANGP2_HUMAN	Angiopoietin-2	1	0	0	0	0.0682558
CN37_HUMAN	2',3'-cyclic-nucleotide 3'-phosphodiesterase	0	0	1	0	0.0682177
TR10B_HUMAN	Tumor necrosis factor receptor superfamily member 10B	1	0	0	0	0.0680933
CP24A_HUMAN	1,25-dihydroxyvitamin D(3) 24-hydroxylase, mitochondrial	0	0	0	0	0.0680859
CRIP1_HUMAN	Cysteine-rich protein 1	0	0	0	0	0.0679318
PAX9_HUMAN	Paired box protein Pax-9	0	0	0	0	0.0678711
NUP58_HUMAN	Nucleoporin p58/p45 {ECO:0000305}	5	2	0	0	0.0678343
AL5AP_HUMAN	Arachidonate 5-lipoxygenase-activating protein	0	0	0	0	0.0678255
ZFHX3_HUMAN	Zinc finger homeobox protein 3	0	0	0	0	0.0677407
HHIP_HUMAN	Hedgehog-interacting protein	1	0	0	0	0.0676948
DAPK3_HUMAN	Death-associated protein kinase 3	2	0	0	0	0.0676829
XCT_HUMAN	Cystine/glutamate transporter	1	0	0	0	0.0675596
RPB9_HUMAN	DNA-directed RNA polymerase II subunit RPB9	0	0	0	0	0.0675155
FGF16_HUMAN	Fibroblast growth factor 16	0	0	0	0	0.0674848
EDNRA_HUMAN	Endothelin-1 receptor	1	1	0	0	0.0674798
ERAP1_HUMAN	Endoplasmic reticulum aminopeptidase 1	0	0	0	0	0.0674068
AFG32_HUMAN	AFG3-like protein 2	0	0	0	0	0.0673362
WNT9A_HUMAN	Protein Wnt-9a	0	0	0	0	0.0672783
PBX1_HUMAN	Pre-B-cell leukemia transcription factor 1	1	0	0	0	0.0672566
SFTPD_HUMAN	Pulmonary surfactant-associated protein D	0	0	0	0	0.0672121
FOLR1_HUMAN	Folate receptor alpha	0	0	0	0	0.0671794
KCNJ8_HUMAN	ATP-sensitive inward rectifier potassium channel 8	0	0	0	0	0.0669562
NR2E3_HUMAN	Photoreceptor-specific nuclear receptor	11	4	0	0	0.0668621
DHB1_HUMAN	Estradiol 17-beta-dehydrogenase 1	0	0	0	0	0.066856
OPTN_HUMAN	Optineurin	25	2	0	0	0.0668106
IL15_HUMAN	Interleukin-15	2	0	1	0	0.0667912
ADIRF_HUMAN	Adipogenesis regulatory factor	0	0	0	0	0.0667054
MATN2_HUMAN	Matrilin-2	2	1	0	0	0.0666957
ACHD_HUMAN	Acetylcholine receptor subunit delta	0	0	0	0	0.0665821
GATA2_HUMAN	Endothelial transcription factor GATA-2	11	0	0	0	0.0665728
EI2BG_HUMAN	Translation initiation factor eIF-2B subunit gamma	0	0	0	0	0.0665624
WDR35_HUMAN	WD repeat-containing protein 35	0	0	0	0	0.0665465
MINK1_HUMAN	Misshapen-like kinase 1	1	1	0	0	0.0663387
ACER1_HUMAN	Alkaline ceramidase 1	0	0	0	0	0.0663034
PDILT_HUMAN	Protein disulfide-isomerase-like protein of the testis	0	0	0	0	0.0661795
CRK_HUMAN	Adapter molecule crk	38	8	0	0	0.0661643
BMI1_HUMAN	Polycomb complex protein BMI-1	13	1	1	1	0.066125
ADDA_HUMAN	Alpha-adducin	0	0	0	0	0.066103
THA_HUMAN	Thyroid hormone receptor alpha	4	1	0	0	0.066017
GCR_HUMAN	Glucocorticoid receptor	9	3	1	1	0.0659812
LIMS1_HUMAN	LIM and senescent cell antigen-like-containing domain protein 1	3	1	1	0	0.0659131
RPE65_HUMAN	Retinoid isomerohydrolase	0	0	0	0	0.0658313
MKL1_HUMAN	MKL/myocardin-like protein 1	1	1	0	0	0.0657574
MDC1_HUMAN	Mediator of DNA damage checkpoint protein 1	4	3	0	0	0.0657433
RIP_HUMAN	RPA-interacting protein	0	0	0	0	0.0656632
NRIP1_HUMAN	Nuclear receptor-interacting protein 1	9	1	0	0	0.0655178
BATF3_HUMAN	Basic leucine zipper transcriptional factor ATF-like 3	5	3	0	0	0.0654742
ANK3_HUMAN	Ankyrin-3	1	0	0	0	0.0652949
FOXB1_HUMAN	Forkhead box protein B1	5	0	0	0	0.0652897
HSP72_HUMAN	Heat shock-related 70 kDa protein 2	3	0	0	0	0.0652233
DBNL_HUMAN	Drebrin-like protein	3	0	0	0	0.0651994
IRF3_HUMAN	Interferon regulatory factor 3	8	2	0	0	0.0651088
CCKN_HUMAN	Cholecystokinin	1	0	0	0	0.0650281
BRD7_HUMAN	Bromodomain-containing protein 7	3	2	0	0	0.0648653
XRCC2_HUMAN	DNA repair protein XRCC2	2	0	0	0	0.0648593
TINF2_HUMAN	TERF1-interacting nuclear factor 2	48	4	0	0	0.0648399
RAD52_HUMAN	DNA repair protein RAD52 homolog	3	2	1	1	0.0647868
MSH3_HUMAN	DNA mismatch repair protein Msh3	3	2	0	0	0.0647525
DPOLM_HUMAN	DNA-directed DNA/RNA polymerase mu	0	0	0	0	0.0647363
LST1_HUMAN	Leukocyte-specific transcript 1 protein	0	0	0	0	0.0646502
KERA_HUMAN	Keratocan	0	0	0	0	0.0645702
GRHL3_HUMAN	Grainyhead-like protein 3 homolog {ECO:0000312|HGNC:HGNC:25839}	2	1	0	0	0.0645469
NLGN3_HUMAN	Neuroligin-3	0	0	0	0	0.0643677
CDN1C_HUMAN	Cyclin-dependent kinase inhibitor 1C	2	0	1	0	0.0643114
CLSPN_HUMAN	Claspin	4	2	0	0	0.0642895
NDRG1_HUMAN	Protein NDRG1	2	2	0	0	0.0642818
TNS2_HUMAN	Tensin-2	20	1	0	0	0.0642219
NFIA_HUMAN	Nuclear factor 1 A-type	0	0	0	0	0.064205
CADH2_HUMAN	Cadherin-2	1	1	0	0	0.0640533
FAS_HUMAN	Fatty acid synthase	0	0	0	0	0.0640276
SSXT_HUMAN	Protein SSXT	1	1	0	0	0.0640118
PP2BB_HUMAN	Serine/threonine-protein phosphatase 2B catalytic subunit beta isoform	1	0	0	0	0.0640015
CD109_HUMAN	CD109 antigen	0	0	0	0	0.0639595
BIRC6_HUMAN	Baculoviral IAP repeat-containing protein 6	4	1	0	0	0.0639414
XIAP_HUMAN	E3 ubiquitin-protein ligase XIAP	27	4	0	0	0.0639264
DUS3_HUMAN	Dual specificity protein phosphatase 3	0	0	0	0	0.0638571
COT2_HUMAN	COUP transcription factor 2	0	0	0	0	0.0638495
MACD2_HUMAN	O-acetyl-ADP-ribose deacetylase MACROD2	0	0	0	0	0.0638481
MYLK3_HUMAN	Myosin light chain kinase 3	0	0	0	0	0.0638198
ULK2_HUMAN	Serine/threonine-protein kinase ULK2	0	0	0	0	0.0637982
JAK3_HUMAN	Tyrosine-protein kinase JAK3	3	0	0	0	0.0637691
FGFR3_HUMAN	Fibroblast growth factor receptor 3	2	0	0	0	0.063768
POSTN_HUMAN	Periostin	0	0	0	0	0.0636778
CNR1_HUMAN	Cannabinoid receptor 1	0	0	1	1	0.0636743
TOP1_HUMAN	DNA topoisomerase 1	3	2	1	1	0.063629
LIMD1_HUMAN	LIM domain-containing protein 1	0	0	0	0	0.0634006
SCX_HUMAN	Basic helix-loop-helix transcription factor scleraxis	0	0	0	0	0.0632747
CALRL_HUMAN	Calcitonin gene-related peptide type 1 receptor	2	0	0	0	0.0631798
ITBP1_HUMAN	Integrin beta-1-binding protein 1	2	0	0	0	0.0631667
TR10D_HUMAN	Tumor necrosis factor receptor superfamily member 10D	0	0	0	0	0.0631576
RIPK2_HUMAN	Receptor-interacting serine/threonine-protein kinase 2	6	0	0	0	0.0631381
ADA15_HUMAN	Disintegrin and metalloproteinase domain-containing protein 15	16	2	0	0	0.0631274
RPAB1_HUMAN	DNA-directed RNA polymerases I, II, and III subunit RPABC1	1	0	0	0	0.0631001
PINX1_HUMAN	PIN2/TERF1-interacting telomerase inhibitor 1	1	1	0	0	0.0630989
ZN683_HUMAN	Tissue-resident T-cell transcription regulator protein ZNF683 {ECO:0000305}	0	0	0	0	0.063038
TNF11_HUMAN	Tumor necrosis factor ligand superfamily member 11	0	0	0	0	0.0630225
PDCD1_HUMAN	Programmed cell death protein 1	1	0	0	0	0.0629955
KLH20_HUMAN	Kelch-like protein 20	4	2	0	0	0.0629228
MMP2_HUMAN	72 kDa type IV collagenase	2	0	0	0	0.0627281
RARR2_HUMAN	Retinoic acid receptor responder protein 2	0	0	0	0	0.0627229
VDAC1_HUMAN	Voltage-dependent anion-selective channel protein 1	3	0	0	0	0.0626903
NB5R4_HUMAN	Cytochrome b5 reductase 4	0	0	0	0	0.0626867
TRI16_HUMAN	Tripartite motif-containing protein 16	3	1	0	0	0.0626314
XDH_HUMAN	Xanthine dehydrogenase/oxidase	0	0	0	0	0.062598
CASP5_HUMAN	Caspase-5	0	0	0	0	0.0625907
BGH3_HUMAN	Transforming growth factor-beta-induced protein ig-h3	1	0	0	0	0.0625897
RHBD3_HUMAN	Rhomboid domain-containing protein 3	0	0	0	0	0.0624702
PE2R4_HUMAN	Prostaglandin E2 receptor EP4 subtype	0	0	0	0	0.0624592
PITM1_HUMAN	Membrane-associated phosphatidylinositol transfer protein 1	1	0	0	0	0.0623278
FZD5_HUMAN	Frizzled-5	1	0	0	0	0.062311
DHB2_HUMAN	Estradiol 17-beta-dehydrogenase 2	0	0	0	0	0.0622984
TP53B_HUMAN	Tumor suppressor p53-binding protein 1	8	2	1	1	0.0621798
FOXA3_HUMAN	Hepatocyte nuclear factor 3-gamma	0	0	0	0	0.0621006
AP2C_HUMAN	Transcription factor AP-2 gamma	2	1	0	0	0.0620267
FZD7_HUMAN	Frizzled-7	3	0	0	0	0.0620159
AT2B1_HUMAN	Plasma membrane calcium-transporting ATPase 1	0	0	1	0	0.0620007
SATB2_HUMAN	DNA-binding protein SATB2	1	0	0	0	0.0619893
RAG1_HUMAN	V(D)J recombination-activating protein 1	1	0	0	0	0.0619535
ACHA7_HUMAN	Neuronal acetylcholine receptor subunit alpha-7	0	0	0	0	0.0619485
TMEDA_HUMAN	Transmembrane emp24 domain-containing protein 10	4	1	0	0	0.0619201
MANF_HUMAN	Mesencephalic astrocyte-derived neurotrophic factor	0	0	0	0	0.061908
TNF10_HUMAN	Tumor necrosis factor ligand superfamily member 10	3	0	0	0	0.0618719
F175A_HUMAN	BRCA1-A complex subunit Abraxas	2	1	0	0	0.0618514
ELL3_HUMAN	RNA polymerase II elongation factor ELL3	1	0	0	0	0.0618332
SBNO2_HUMAN	Protein strawberry notch homolog 2	0	0	0	0	0.0616998
LYAG_HUMAN	Lysosomal alpha-glucosidase	0	0	0	0	0.0616417
BMP6_HUMAN	Bone morphogenetic protein 6	0	0	0	0	0.0614846
PUR9_HUMAN	Bifunctional purine biosynthesis protein PURH	0	0	0	0	0.0614177
CXCR3_HUMAN	C-X-C chemokine receptor type 3	0	0	0	0	0.0613534
COBA1_HUMAN	Collagen alpha-1(XI) chain	0	0	0	0	0.0612387
PRIO_HUMAN	Major prion protein	6	2	0	0	0.0610963
JAK1_HUMAN	Tyrosine-protein kinase JAK1	2	1	0	0	0.0610961
ANK2_HUMAN	Ankyrin-2	3	1	0	0	0.0610892
ELK3_HUMAN	ETS domain-containing protein Elk-3	2	1	0	0	0.0610131
GBRB3_HUMAN	Gamma-aminobutyric acid receptor subunit beta-3	0	0	0	0	0.0607708
DAPK1_HUMAN	Death-associated protein kinase 1	8	2	0	0	0.0607519
RS3A_HUMAN	40S ribosomal protein S3a {ECO:0000255|HAMAP-Rule:MF_03122}	1	1	0	0	0.0607404
MARF1_HUMAN	Meiosis arrest female protein 1	1	0	0	0	0.0606932
CH60_HUMAN	60 kDa heat shock protein, mitochondrial	12	1	1	1	0.0606917
WNT6_HUMAN	Protein Wnt-6	0	0	0	0	0.0605814
STIM1_HUMAN	Stromal interaction molecule 1	4	0	0	0	0.0605196
PTN12_HUMAN	Tyrosine-protein phosphatase non-receptor type 12	7	4	0	0	0.0604867
MLP3B_HUMAN	Microtubule-associated proteins 1A/1B light chain 3B	36	3	0	0	0.0604731
GATA5_HUMAN	Transcription factor GATA-5	0	0	0	0	0.0604255
ZN703_HUMAN	Zinc finger protein 703	0	0	0	0	0.0604229
CHD2_HUMAN	Chromodomain-helicase-DNA-binding protein 2	3	0	0	0	0.0604139
APOM_HUMAN	Apolipoprotein M	0	0	0	0	0.0604019
TRXR3_HUMAN	Thioredoxin reductase 3	0	0	0	0	0.0603514
MYCN_HUMAN	N-myc proto-oncogene protein	6	3	0	0	0.0603475
HEXB_HUMAN	Beta-hexosaminidase subunit beta	0	0	0	0	0.0602997
MKNK2_HUMAN	MAP kinase-interacting serine/threonine-protein kinase 2	1	1	0	0	0.0602542
VRK2_HUMAN	Serine/threonine-protein kinase VRK2	2	1	0	0	0.0602111
ATF6A_HUMAN	Cyclic AMP-dependent transcription factor ATF-6 alpha	3	0	0	0	0.0602028
CHAC1_HUMAN	Glutathione-specific gamma-glutamylcyclotransferase 1 {ECO:0000305|PubMed:23070364}	1	0	0	0	0.0601906
ABHD2_HUMAN	Monoacylglycerol lipase ABHD2 {ECO:0000305}	0	0	0	0	0.0601321
STXB3_HUMAN	Syntaxin-binding protein 3	0	0	0	0	0.0601253
RED1_HUMAN	Double-stranded RNA-specific editase 1	2	1	0	0	0.0601073
PITX2_HUMAN	Pituitary homeobox 2	2	1	0	0	0.0600931
PDS5B_HUMAN	Sister chromatid cohesion protein PDS5 homolog B	6	1	0	0	0.0600854
FBN2_HUMAN	Fibrillin-2	2	0	0	0	0.060071
NASP_HUMAN	Nuclear autoantigenic sperm protein	1	0	0	0	0.0600053
SETD2_HUMAN	Histone-lysine N-methyltransferase SETD2	2	1	0	0	0.0599858
ANO1_HUMAN	Anoctamin-1	0	0	0	0	0.0599721
DPOLA_HUMAN	DNA polymerase alpha catalytic subunit	1	1	1	1	0.0598948
RPAB5_HUMAN	DNA-directed RNA polymerases I, II, and III subunit RPABC5	9	0	0	0	0.0598246
CPIN1_HUMAN	Anamorsin {ECO:0000255|HAMAP-Rule:MF_03115}	2	0	0	0	0.0598087
CREB3_HUMAN	Cyclic AMP-responsive element-binding protein 3	3	1	0	0	0.0598036
UBR5_HUMAN	E3 ubiquitin-protein ligase UBR5	3	2	0	0	0.0597273
BACD2_HUMAN	BTB/POZ domain-containing adapter for CUL3-mediated RhoA degradation protein 2	12	0	0	0	0.0596352
TBL1R_HUMAN	F-box-like/WD repeat-containing protein TBL1XR1	1	0	0	0	0.0595994
DLX1_HUMAN	Homeobox protein DLX-1	0	0	0	0	0.0595334
CCNE2_HUMAN	G1/S-specific cyclin-E2	3	1	0	0	0.0595051
TM108_HUMAN	Transmembrane protein 108	0	0	0	0	0.0594936
SMAD9_HUMAN	Mothers against decapentaplegic homolog 9	2	1	0	0	0.0591828
IFNK_HUMAN	Interferon kappa	0	0	0	0	0.0591744
PIM1_HUMAN	Serine/threonine-protein kinase pim-1	9	1	0	0	0.0591497
FANCL_HUMAN	E3 ubiquitin-protein ligase FANCL	11	1	0	0	0.0591056
CSPG4_HUMAN	Chondroitin sulfate proteoglycan 4	0	0	0	0	0.0590245
POLH_HUMAN	DNA polymerase eta	3	1	0	0	0.0589202
PELP1_HUMAN	Proline-, glutamic acid- and leucine-rich protein 1	8	2	0	0	0.0588338
H33_HUMAN	Histone H3.3	6	1	0	0	0.0587823
CASP1_HUMAN	Caspase-1	5	0	0	0	0.0587061
CRY2_HUMAN	Cryptochrome-2	2	0	0	0	0.0586657
DPOD1_HUMAN	DNA polymerase delta catalytic subunit	5	1	1	1	0.0586433
NKG2D_HUMAN	NKG2-D type II integral membrane protein	1	0	0	0	0.0586332
MSH6_HUMAN	DNA mismatch repair protein Msh6 {ECO:0000250|UniProtKB:P54276}	1	0	0	0	0.0583797
FOXA2_HUMAN	Hepatocyte nuclear factor 3-beta	0	0	0	0	0.0581553
ATS5_HUMAN	A disintegrin and metalloproteinase with thrombospondin motifs 5	0	0	0	0	0.0580705
TR19L_HUMAN	Tumor necrosis factor receptor superfamily member 19L	0	0	0	0	0.0580678
S39A5_HUMAN	Zinc transporter ZIP5	0	0	0	0	0.0580247
RYR1_HUMAN	Ryanodine receptor 1	1	0	0	0	0.0580093
KDM1B_HUMAN	Lysine-specific histone demethylase 1B	0	0	0	0	0.0575614
SCO2_HUMAN	Protein SCO2 homolog, mitochondrial	0	0	0	0	0.0575187
VASH1_HUMAN	Vasohibin-1	1	0	1	0	0.0574957
ULK1_HUMAN	Serine/threonine-protein kinase ULK1	7	0	0	0	0.0574533
GBRB2_HUMAN	Gamma-aminobutyric acid receptor subunit beta-2	0	0	0	0	0.0574381
DDX21_HUMAN	Nucleolar RNA helicase 2 {ECO:0000305}	1	1	0	0	0.0574108
HXA2_HUMAN	Homeobox protein Hox-A2	0	0	0	0	0.0573956
RPAB4_HUMAN	DNA-directed RNA polymerases I, II, and III subunit RPABC4	0	0	0	0	0.0573542
NLRP3_HUMAN	NACHT, LRR and PYD domains-containing protein 3	2	0	0	0	0.057338
WAC_HUMAN	WW domain-containing adapter protein with coiled-coil	9	2	0	0	0.0573268
FZD1_HUMAN	Frizzled-1	0	0	0	0	0.057294
POTE1_HUMAN	Protection of telomeres protein 1	35	3	0	0	0.0572658
SUN2_HUMAN	SUN domain-containing protein 2	7	2	0	0	0.0572475
DNMT1_HUMAN	DNA (cytosine-5)-methyltransferase 1	5	1	0	0	0.0572425
DDX41_HUMAN	Probable ATP-dependent RNA helicase DDX41	3	0	0	0	0.0571299
RBP2_HUMAN	E3 SUMO-protein ligase RanBP2	3	1	0	0	0.0570799
KLF15_HUMAN	Krueppel-like factor 15	2	0	0	0	0.0570636
SATB1_HUMAN	DNA-binding protein SATB1	2	1	0	0	0.0570533
SRSF5_HUMAN	Serine/arginine-rich splicing factor 5	0	0	0	0	0.0569968
HXA1_HUMAN	Homeobox protein Hox-A1	64	3	0	0	0.0569959
MMP15_HUMAN	Matrix metalloproteinase-15	1	0	0	0	0.0568774
PAK4_HUMAN	Serine/threonine-protein kinase PAK 4	2	2	0	0	0.0568751
RAD9A_HUMAN	Cell cycle checkpoint control protein RAD9A	2	0	0	0	0.0567268
NTF3_HUMAN	Neurotrophin-3	0	0	0	0	0.0566259
LRRK1_HUMAN	Leucine-rich repeat serine/threonine-protein kinase 1	5	2	0	0	0.0565593
ACHA9_HUMAN	Neuronal acetylcholine receptor subunit alpha-9	0	0	0	0	0.0564944
SYAC_HUMAN	Alanine--tRNA ligase, cytoplasmic {ECO:0000255|HAMAP-Rule:MF_03133}	0	0	0	0	0.0564134
ACVR1_HUMAN	Activin receptor type-1	0	0	0	0	0.0564041
PAXI_HUMAN	Paxillin	9	4	0	0	0.0563921
CXB3_HUMAN	Gap junction beta-3 protein	0	0	0	0	0.0562765
NPY2R_HUMAN	Neuropeptide Y receptor type 2	1	0	1	0	0.0560633
CAN2_HUMAN	Calpain-2 catalytic subunit	2	0	0	0	0.0560594
TNR14_HUMAN	Tumor necrosis factor receptor superfamily member 14	2	0	0	0	0.0560553
IQGA1_HUMAN	Ras GTPase-activating-like protein IQGAP1	12	4	0	0	0.0560544
CTNS_HUMAN	Cystinosin	0	0	0	0	0.0560527
WNT3_HUMAN	Proto-oncogene Wnt-3	1	0	0	0	0.0559416
RS6_HUMAN	40S ribosomal protein S6	2	0	0	0	0.0559308
RORG_HUMAN	Nuclear receptor ROR-gamma	1	0	0	0	0.0558491
VATB1_HUMAN	V-type proton ATPase subunit B, kidney isoform	0	0	0	0	0.0557714
IKZF3_HUMAN	Zinc finger protein Aiolos	61	4	0	0	0.0557629
ATRN_HUMAN	Attractin	0	0	0	0	0.0557149
PCID2_HUMAN	PCI domain-containing protein 2	1	0	0	0	0.0556733
REC8_HUMAN	Meiotic recombination protein REC8 homolog	0	0	0	0	0.0556199
UBE2N_HUMAN	Ubiquitin-conjugating enzyme E2 N	15	1	0	0	0.0556174
TTK_HUMAN	Dual specificity protein kinase TTK	0	0	0	0	0.0555673
NPAS4_HUMAN	Neuronal PAS domain-containing protein 4 {ECO:0000305}	0	0	0	0	0.0555623
PPBT_HUMAN	Alkaline phosphatase, tissue-nonspecific isozyme	1	0	0	0	0.0555615
MSX2_HUMAN	Homeobox protein MSX-2	0	0	0	0	0.0555079
FFAR2_HUMAN	Free fatty acid receptor 2	0	0	0	0	0.055431
KCC2A_HUMAN	Calcium/calmodulin-dependent protein kinase type II subunit alpha	1	0	0	0	0.055408
FMN2_HUMAN	Formin-2	0	0	0	0	0.0553594
SCRIB_HUMAN	Protein scribble homolog	12	1	0	0	0.055342
PADI4_HUMAN	Protein-arginine deiminase type-4	0	0	0	0	0.0553015
GBB4_HUMAN	Guanine nucleotide-binding protein subunit beta-4	0	0	0	0	0.0552014
PHF8_HUMAN	Histone lysine demethylase PHF8	0	0	0	0	0.0550509
PO4F1_HUMAN	POU domain, class 4, transcription factor 1 {ECO:0000312|HGNC:HGNC:9218}	0	0	0	0	0.0550203
GPX4_HUMAN	Phospholipid hydroperoxide glutathione peroxidase, mitochondrial	0	0	1	1	0.054857
NOGG_HUMAN	Noggin	1	0	1	1	0.0548151
NR2E1_HUMAN	Nuclear receptor subfamily 2 group E member 1	0	0	0	0	0.0548132
BAP1_HUMAN	Ubiquitin carboxyl-terminal hydrolase BAP1	3	1	0	0	0.0547533
SSR3_HUMAN	Somatostatin receptor type 3	2	0	1	1	0.0547502
E4F1_HUMAN	Transcription factor E4F1	2	1	0	0	0.0547404
STX2_HUMAN	Syntaxin-2	0	0	0	0	0.0546975
TBL1Y_HUMAN	F-box-like/WD repeat-containing protein TBL1Y	0	0	0	0	0.0546507
ANKL1_HUMAN	Ankyrin repeat and LEM domain-containing protein 1	0	0	0	0	0.0546436
DUOX1_HUMAN	Dual oxidase 1	0	0	0	0	0.0545469
QCR8_HUMAN	Cytochrome b-c1 complex subunit 8	0	0	0	0	0.0545077
MYG_HUMAN	Myoglobin	0	0	0	0	0.0544797
SIAL_HUMAN	Bone sialoprotein 2	0	0	0	0	0.0544696
MSH4_HUMAN	MutS protein homolog 4	2	0	0	0	0.0544547
S26A3_HUMAN	Chloride anion exchanger	1	0	0	0	0.0544292
PNKP_HUMAN	Bifunctional polynucleotide phosphatase/kinase	8	1	0	0	0.0542037
GNAS2_HUMAN	Guanine nucleotide-binding protein G(s) subunit alpha isoforms short	0	0	0	0	0.0541653
TNR9_HUMAN	Tumor necrosis factor receptor superfamily member 9	0	0	0	0	0.0541518
KLOTB_HUMAN	Beta-klotho	1	1	0	0	0.0541501
PERT_HUMAN	Thyroid peroxidase	0	0	0	0	0.0541485
BC11A_HUMAN	B-cell lymphoma/leukemia 11A	0	0	0	0	0.0540716
ITA6_HUMAN	Integrin alpha-6	1	0	0	0	0.0540678
SOX6_HUMAN	Transcription factor SOX-6	1	0	0	0	0.0540484
SCFD1_HUMAN	Sec1 family domain-containing protein 1	1	0	0	0	0.0540481
REG3A_HUMAN	Regenerating islet-derived protein 3-alpha	1	0	0	0	0.0540456
RHG35_HUMAN	Rho GTPase-activating protein 35 {ECO:0000312|HGNC:HGNC:4591}	0	0	0	0	0.0539853
MTPN_HUMAN	Myotrophin	0	0	0	0	0.0539751
FOXJ1_HUMAN	Forkhead box protein J1	1	0	0	0	0.0539644
ANGP1_HUMAN	Angiopoietin-1	0	0	0	0	0.0539501
ACON_HUMAN	Aconitate hydratase, mitochondrial	0	0	0	0	0.0539428
OS9_HUMAN	Protein OS-9	3	1	0	0	0.053904
COMP_HUMAN	Cartilage oligomeric matrix protein	2	0	0	0	0.0538574
SORCN_HUMAN	Sorcin	4	1	0	0	0.0538559
NOV_HUMAN	Protein NOV homolog	0	0	0	0	0.0538183
DUOX2_HUMAN	Dual oxidase 2	0	0	0	0	0.0538073
DNJB1_HUMAN	DnaJ homolog subfamily B member 1	1	1	0	0	0.0537678
NCHL1_HUMAN	Neural cell adhesion molecule L1-like protein	0	0	0	0	0.0537325
RB3GP_HUMAN	Rab3 GTPase-activating protein catalytic subunit	0	0	0	0	0.0537117
ABR_HUMAN	Active breakpoint cluster region-related protein	0	0	0	0	0.053639
PR15B_HUMAN	Protein phosphatase 1 regulatory subunit 15B	1	1	0	0	0.0535906
CAN1_HUMAN	Calpain-1 catalytic subunit {ECO:0000305}	3	2	0	0	0.05357
PON3_HUMAN	Serum paraoxonase/lactonase 3	0	0	0	0	0.0534243
TNIP1_HUMAN	TNFAIP3-interacting protein 1	42	2	0	0	0.0533681
KHDR1_HUMAN	KH domain-containing, RNA-binding, signal transduction-associated protein 1	12	2	0	0	0.053323
VA0D1_HUMAN	V-type proton ATPase subunit d 1	0	0	0	0	0.0532811
MCIN_HUMAN	Multicilin	1	0	0	0	0.0532778
ENPL_HUMAN	Endoplasmin	1	0	0	0	0.0532716
UB2V2_HUMAN	Ubiquitin-conjugating enzyme E2 variant 2	1	0	0	0	0.0532275
SPTN4_HUMAN	Spectrin beta chain, non-erythrocytic 4	2	0	0	0	0.0531639
PTK7_HUMAN	Inactive tyrosine-protein kinase 7	1	1	0	0	0.0531221
SSR1_HUMAN	Somatostatin receptor type 1	0	0	0	0	0.0529961
SYGP1_HUMAN	Ras/Rap GTPase-activating protein SynGAP	0	0	0	0	0.0529791
MCM2_HUMAN	DNA replication licensing factor MCM2	10	0	0	0	0.052924
WNT7B_HUMAN	Protein Wnt-7b	0	0	0	0	0.052878
RUVB2_HUMAN	RuvB-like 2	5	0	0	0	0.0528764
NEU2_HUMAN	Vasopressin-neurophysin 2-copeptin	0	0	0	0	0.0528724
ERCC8_HUMAN	DNA excision repair protein ERCC-8	1	0	1	1	0.0527387
CD28_HUMAN	T-cell-specific surface glycoprotein CD28	1	1	0	0	0.0527203
SOX5_HUMAN	Transcription factor SOX-5	13	0	0	0	0.0527113
E41L5_HUMAN	Band 4.1-like protein 5	0	0	0	0	0.0525459
SSH1_HUMAN	Protein phosphatase Slingshot homolog 1	5	0	0	0	0.0524474
DACH1_HUMAN	Dachshund homolog 1	3	1	0	0	0.0524397
BLK_HUMAN	Tyrosine-protein kinase Blk	5	3	0	0	0.0523991
FIBA_HUMAN	Fibrinogen alpha chain	1	0	0	0	0.0523671
MAEA_HUMAN	Macrophage erythroblast attacher	0	0	0	0	0.0523545
CDC23_HUMAN	Cell division cycle protein 23 homolog	32	1	0	0	0.0523406
IMB1_HUMAN	Importin subunit beta-1	3	1	0	0	0.0522903
DVL2_HUMAN	Segment polarity protein dishevelled homolog DVL-2	9	1	0	0	0.0522618
TFE2_HUMAN	Transcription factor E2-alpha	5	0	1	1	0.0522437
CHM4B_HUMAN	Charged multivesicular body protein 4b	10	1	0	0	0.0522088
CDC20_HUMAN	Cell division cycle protein 20 homolog	4	1	0	0	0.0522052
UCHL1_HUMAN	Ubiquitin carboxyl-terminal hydrolase isozyme L1	3	1	1	1	0.0521117
GLI1_HUMAN	Zinc finger protein GLI1	7	1	0	0	0.0520366
INSM1_HUMAN	Insulinoma-associated protein 1	0	0	0	0	0.0520105
NCKPL_HUMAN	Nck-associated protein 1-like {ECO:0000305}	0	0	0	0	0.0519783
DMC1_HUMAN	Meiotic recombination protein DMC1/LIM15 homolog	7	1	0	0	0.0519024
LIPE_HUMAN	Endothelial lipase	0	0	0	0	0.0518543
NCKX4_HUMAN	Sodium/potassium/calcium exchanger 4	0	0	0	0	0.0518472
ARF4_HUMAN	ADP-ribosylation factor 4	2	0	0	0	0.0518084
C43BP_HUMAN	Collagen type IV alpha-3-binding protein	4	0	0	0	0.0517992
HDAC7_HUMAN	Histone deacetylase 7	4	2	0	0	0.0517748
USF1_HUMAN	Upstream stimulatory factor 1	3	0	0	0	0.0517671
RAN_HUMAN	GTP-binding nuclear protein Ran	11	0	0	0	0.0516828
NPHN_HUMAN	Nephrin	2	0	0	0	0.0516417
WNT5B_HUMAN	Protein Wnt-5b	0	0	0	0	0.0515482
NTF4_HUMAN	Neurotrophin-4	0	0	0	0	0.0515181
NPC1_HUMAN	Niemann-Pick C1 protein	0	0	0	0	0.0514853
TET1_HUMAN	Methylcytosine dioxygenase TET1	0	0	0	0	0.0514546
TR10A_HUMAN	Tumor necrosis factor receptor superfamily member 10A	3	0	0	0	0.0514225
GNAQ_HUMAN	Guanine nucleotide-binding protein G(q) subunit alpha	3	0	0	0	0.0514205
CAH2_HUMAN	Carbonic anhydrase 2	0	0	0	0	0.0513938
PHEX_HUMAN	Phosphate-regulating neutral endopeptidase	0	0	0	0	0.0513494
SENP2_HUMAN	Sentrin-specific protease 2	9	0	0	0	0.0513275
DRAXI_HUMAN	Draxin {ECO:0000255|HAMAP-Rule:MF_03060}	2	0	0	0	0.0513059
PAR2_HUMAN	Proteinase-activated receptor 2	3	0	0	0	0.0511873
DEMA_HUMAN	Dematin	1	0	0	0	0.0511812
CAR11_HUMAN	Caspase recruitment domain-containing protein 11	3	1	0	0	0.0511493
P55G_HUMAN	Phosphatidylinositol 3-kinase regulatory subunit gamma	29	7	0	0	0.0511314
TNR19_HUMAN	Tumor necrosis factor receptor superfamily member 19	0	0	0	0	0.0510919
Z354A_HUMAN	Zinc finger protein 354A	0	0	0	0	0.0510755
REV1_HUMAN	DNA repair protein REV1	1	0	0	0	0.0509077
SMYD3_HUMAN	Histone-lysine N-methyltransferase SMYD3	0	0	0	0	0.0508298
NR2C2_HUMAN	Nuclear receptor subfamily 2 group C member 2	0	0	0	0	0.0507403
IF2G_HUMAN	Eukaryotic translation initiation factor 2 subunit 3	2	1	0	0	0.0506324
FGF12_HUMAN	Fibroblast growth factor 12	5	0	0	0	0.0505998
IRF8_HUMAN	Interferon regulatory factor 8	1	0	0	0	0.0505389
TFDP1_HUMAN	Transcription factor Dp-1	6	2	1	1	0.0505194
RSAD2_HUMAN	Radical S-adenosyl methionine domain-containing protein 2	0	0	0	0	0.0504904
ALKB5_HUMAN	RNA demethylase ALKBH5 {ECO:0000303|PubMed:24616105}	0	0	0	0	0.0504773
NEUM_HUMAN	Neuromodulin	1	1	0	0	0.050466
RARG_HUMAN	Retinoic acid receptor gamma	1	0	0	0	0.0503855
RORB_HUMAN	Nuclear receptor ROR-beta	0	0	0	0	0.0503592
HCN1_HUMAN	Potassium/sodium hyperpolarization-activated cyclic nucleotide-gated channel 1	0	0	0	0	0.0503546
RAP1A_HUMAN	Ras-related protein Rap-1A	1	0	0	0	0.0503222
TLE1_HUMAN	Transducin-like enhancer protein 1	4	1	0	0	0.0502724
GA45B_HUMAN	Growth arrest and DNA damage-inducible protein GADD45 beta	2	0	0	0	0.0501721
ARSB_HUMAN	Arylsulfatase B	0	0	0	0	0.0501437
ISG15_HUMAN	Ubiquitin-like protein ISG15	4	0	0	0	0.050143
HDBP1_HUMAN	Glycosylphosphatidylinositol-anchored high density lipoprotein-binding protein 1	0	0	0	0	0.050131
SCF_HUMAN	Kit ligand	1	0	0	0	0.0500593
TREF1_HUMAN	Transcriptional-regulating factor 1	0	0	0	0	0.0500214
KMT2D_HUMAN	Histone-lysine N-methyltransferase 2D	2	1	0	0	0.0499093
FAF2_HUMAN	FAS-associated factor 2	0	0	0	0	0.0498959
NPRL3_HUMAN	Nitrogen permease regulator 3-like protein	0	0	0	0	0.0498755
DCOR_HUMAN	Ornithine decarboxylase	3	0	0	0	0.049798
RPGF3_HUMAN	Rap guanine nucleotide exchange factor 3	1	0	0	0	0.0496561
HYAL3_HUMAN	Hyaluronidase-3	1	0	0	0	0.0496468
SIR3_HUMAN	NAD-dependent protein deacetylase sirtuin-3, mitochondrial	3	1	1	1	0.0495911
AKAP8_HUMAN	A-kinase anchor protein 8	5	1	0	0	0.0495836
PAR1_HUMAN	Proteinase-activated receptor 1	2	0	0	0	0.0495337
GNA11_HUMAN	Guanine nucleotide-binding protein subunit alpha-11	0	0	0	0	0.0495203
IL25_HUMAN	Interleukin-25	0	0	0	0	0.0495186
S10AB_HUMAN	Protein S100-A11	1	1	0	0	0.0494795
RAB23_HUMAN	Ras-related protein Rab-23	0	0	0	0	0.0494381
FES_HUMAN	Tyrosine-protein kinase Fes/Fps	5	2	0	0	0.0494191
IF4G1_HUMAN	Eukaryotic translation initiation factor 4 gamma 1	5	0	0	0	0.0494078
SP3_HUMAN	Transcription factor Sp3	1	1	0	0	0.0493457
TBPL1_HUMAN	TATA box-binding protein-like protein 1	1	0	0	0	0.0491683
KLF1_HUMAN	Krueppel-like factor 1	0	0	0	0	0.0491258
FOXF1_HUMAN	Forkhead box protein F1	0	0	0	0	0.0490451
BMP5_HUMAN	Bone morphogenetic protein 5	0	0	0	0	0.0490308
CCHL_HUMAN	Cytochrome c-type heme lyase	0	0	0	0	0.0489574
PURA_HUMAN	Transcriptional activator protein Pur-alpha	1	1	0	0	0.0489335
DMBT1_HUMAN	Deleted in malignant brain tumors 1 protein	1	0	0	0	0.0488898
APLP1_HUMAN	Amyloid-like protein 1	3	0	0	0	0.048844
PLOD3_HUMAN	Procollagen-lysine,2-oxoglutarate 5-dioxygenase 3	4	0	0	0	0.048827
PK3CB_HUMAN	Phosphatidylinositol 4,5-bisphosphate 3-kinase catalytic subunit beta isoform	3	1	1	1	0.0488145
FGF9_HUMAN	Fibroblast growth factor 9	0	0	0	0	0.0487845
KAPCG_HUMAN	cAMP-dependent protein kinase catalytic subunit gamma	0	0	0	0	0.0487441
E2F6_HUMAN	Transcription factor E2F6	4	2	0	0	0.0487421
INVO_HUMAN	Involucrin	1	0	0	0	0.0487418
MTG16_HUMAN	Protein CBFA2T3	2	0	0	0	0.0487119
BBS5_HUMAN	Bardet-Biedl syndrome 5 protein	5	0	0	0	0.0486228
AK1C2_HUMAN	Aldo-keto reductase family 1 member C2	0	0	0	0	0.0485972
CEBPG_HUMAN	CCAAT/enhancer-binding protein gamma	8	3	0	0	0.0485928
MT1G_HUMAN	Metallothionein-1G	1	0	0	0	0.0485557
PPM1G_HUMAN	Protein phosphatase 1G	1	1	0	0	0.0484455
TNR3_HUMAN	Tumor necrosis factor receptor superfamily member 3	2	0	0	0	0.0483918
SFRP4_HUMAN	Secreted frizzled-related protein 4	0	0	0	0	0.0483591
RAC1_HUMAN	Ras-related C3 botulinum toxin substrate 1	32	0	0	0	0.0482993
ITB3_HUMAN	Integrin beta-3	4	1	0	0	0.0482876
SHRM2_HUMAN	Protein Shroom2	1	0	0	0	0.0482859
LY6D_HUMAN	Lymphocyte antigen 6D	0	0	0	0	0.0482719
TLR5_HUMAN	Toll-like receptor 5	0	0	0	0	0.0481123
FGF4_HUMAN	Fibroblast growth factor 4	0	0	0	0	0.0480817
AREG_HUMAN	Amphiregulin {ECO:0000303|PubMed:2325643}	1	0	0	0	0.0480564
AATF_HUMAN	Protein AATF	5	4	0	0	0.0480507
GBG1_HUMAN	Guanine nucleotide-binding protein G(T) subunit gamma-T1	0	0	0	0	0.0480128
IL3_HUMAN	Interleukin-3	0	0	0	0	0.0479603
TLN2_HUMAN	Talin-2	2	2	0	0	0.0479405
PSD10_HUMAN	26S proteasome non-ATPase regulatory subunit 10	2	0	0	0	0.047888
AXIN2_HUMAN	Axin-2	3	0	0	0	0.0478789
LHX1_HUMAN	LIM/homeobox protein Lhx1	0	0	0	0	0.0478424
GNA12_HUMAN	Guanine nucleotide-binding protein subunit alpha-12	0	0	0	0	0.0478114
EDN3_HUMAN	Endothelin-3	0	0	0	0	0.0478091
M3K8_HUMAN	Mitogen-activated protein kinase kinase kinase 8	5	3	0	0	0.0478024
VILI_HUMAN	Villin-1	1	0	0	0	0.047756
CD24_HUMAN	Signal transducer CD24	1	0	0	0	0.0477363
TEAD2_HUMAN	Transcriptional enhancer factor TEF-4	2	0	0	0	0.0476047
K2C6A_HUMAN	Keratin, type II cytoskeletal 6A	13	0	0	0	0.0476031
KR107_HUMAN	Keratin-associated protein 10-7	185	6	0	0	0.0475864
CSN4_HUMAN	COP9 signalosome complex subunit 4	5	2	0	0	0.0475823
1433B_HUMAN	14-3-3 protein beta/alpha	23	1	0	0	0.0475624
PCH2_HUMAN	Pachytene checkpoint protein 2 homolog	48	0	0	0	0.0474922
SLN14_HUMAN	Protein SLFN14 {ECO:0000305}	0	0	0	0	0.0474713
ANXA7_HUMAN	Annexin A7	0	0	0	0	0.0474622
SHAN1_HUMAN	SH3 and multiple ankyrin repeat domains protein 1	0	0	0	0	0.0474209
BRAC_HUMAN	Brachyury protein	0	0	0	0	0.0473161
LICH_HUMAN	Lysosomal acid lipase/cholesteryl ester hydrolase	0	0	0	0	0.0472762
COL_HUMAN	Colipase	0	0	0	0	0.0472061
PTPRK_HUMAN	Receptor-type tyrosine-protein phosphatase kappa	3	1	0	0	0.0469865
SSBP_HUMAN	Single-stranded DNA-binding protein, mitochondrial	0	0	0	0	0.0469657
GDIR2_HUMAN	Rho GDP-dissociation inhibitor 2	0	0	0	0	0.0469322
COFA1_HUMAN	Collagen alpha-1(XV) chain	0	0	0	0	0.046881
BCLF1_HUMAN	Bcl-2-associated transcription factor 1	2	2	0	0	0.0467758
BMP10_HUMAN	Bone morphogenetic protein 10	0	0	0	0	0.0467528
AT8A2_HUMAN	Phospholipid-transporting ATPase IB	0	0	1	0	0.0467187
2A5G_HUMAN	Serine/threonine-protein phosphatase 2A 56 kDa regulatory subunit gamma isoform	6	2	0	0	0.0466179
REL_HUMAN	Proto-oncogene c-Rel	136	5	0	0	0.0465781
ROBO2_HUMAN	Roundabout homolog 2	0	0	0	0	0.0465656
S38A3_HUMAN	Sodium-coupled neutral amino acid transporter 3	0	0	0	0	0.0465037
BUB1_HUMAN	Mitotic checkpoint serine/threonine-protein kinase BUB1	2	1	0	0	0.0464392
MIP_HUMAN	Lens fiber major intrinsic protein	0	0	0	0	0.0463469
TR10C_HUMAN	Tumor necrosis factor receptor superfamily member 10C	0	0	0	0	0.0462587
FHOD3_HUMAN	FH1/FH2 domain-containing protein 3	1	1	0	0	0.0460741
MAGI2_HUMAN	Membrane-associated guanylate kinase, WW and PDZ domain-containing protein 2	1	0	0	0	0.0460152
DCR1B_HUMAN	5' exonuclease Apollo	1	1	0	0	0.0459855
ZO1_HUMAN	Tight junction protein ZO-1	4	0	0	0	0.0459416
SOX17_HUMAN	Transcription factor SOX-17	1	1	0	0	0.0458143
CO6_HUMAN	Complement component C6	1	0	0	0	0.0458078
FSCN1_HUMAN	Fascin	4	2	0	0	0.0457746
SMRC1_HUMAN	SWI/SNF complex subunit SMARCC1	5	1	0	0	0.0457712
PAF1_HUMAN	RNA polymerase II-associated factor 1 homolog	11	0	0	0	0.0457647
PA21B_HUMAN	Phospholipase A2	0	0	0	0	0.0457629
GBG8_HUMAN	Guanine nucleotide-binding protein G(I)/G(S)/G(O) subunit gamma-8	1	0	0	0	0.0457561
E2F3_HUMAN	Transcription factor E2F3	3	2	0	0	0.0456846
CSRP3_HUMAN	Cysteine and glycine-rich protein 3	4	0	0	0	0.045633
TITIN_HUMAN	Titin	17	0	0	0	0.0456157
NEUL1_HUMAN	E3 ubiquitin-protein ligase NEURL1	0	0	0	0	0.0456053
GIPR_HUMAN	Gastric inhibitory polypeptide receptor	0	0	0	0	0.0455673
MYPT1_HUMAN	Protein phosphatase 1 regulatory subunit 12A	2	1	0	0	0.0455395
ACHA4_HUMAN	Neuronal acetylcholine receptor subunit alpha-4	0	0	0	0	0.0455224
CDT1_HUMAN	DNA replication factor Cdt1	4	1	0	0	0.0454983
TRIM8_HUMAN	Probable E3 ubiquitin-protein ligase TRIM8	3	0	0	0	0.0454827
APLF_HUMAN	Aprataxin and PNK-like factor	5	2	0	0	0.0454609
TRAP1_HUMAN	Heat shock protein 75 kDa, mitochondrial	0	0	1	1	0.0453464
SNUT1_HUMAN	U4/U6.U5 tri-snRNP-associated protein 1	4	1	0	0	0.0453055
BTG4_HUMAN	Protein BTG4	0	0	0	0	0.0452929
CLD3_HUMAN	Claudin-3	0	0	0	0	0.0452038
NCOR2_HUMAN	Nuclear receptor corepressor 2	7	3	1	1	0.0451281
GLI3_HUMAN	Transcriptional activator GLI3	2	0	0	0	0.0451026
SEM5B_HUMAN	Semaphorin-5B	0	0	0	0	0.0450847
[truncated: 18,184 more rows]
