# Supplementary material for: Prediction and characterization of human ageing-related proteins by using machine learning
Source: Sci Rep. 2018 Mar 6;8:4094. doi: 10.1038/s41598-018-22240-w (PMC5840292; doi:10.1038/s41598-018-22240-w)
Supplement: Supplementary file 6 — Supplementary Table S5 [file 41598_2018_22240_MOESM6_ESM.xlsx]

## Sheet: Sheet1
short description of the feature set	number of features	depth of trees	number of trees	number of predictions	average of AUC values	std dev of AUC values
GO	21000	6	20	20	0.92632	0.00210313
GO XGBoost one pass filter	391	6	20	20	0.933445	0.00215014
GO XGBoost two pass filter	70	6	20	20	0.934068	0.0027274
GO XGBoost two pass filter, ageing_n	71	6	20	20	0.938001	0.00138511
GO XGBoost three pass filter, ageing_n	36	1	50	20	0.9307	0.0011
