# Supplementary material for: Prediction and characterization of human ageing-related proteins by using machine learning
Source: Sci Rep. 2018 Mar 6;8:4094. doi: 10.1038/s41598-018-22240-w (PMC5840292; doi:10.1038/s41598-018-22240-w)
Supplement: Supplementary file 7 — Supplementary Table S6 [file 41598_2018_22240_MOESM7_ESM.xlsx]

## Sheet: uniprot_sprot_human.dat-GO_Digger_Sparse.py.txt-TableGen.py.csv-woAgingGOs.csv-imp-n_est20-thr0-table.csv-imp-n_est20-thr0.004-table.csv-plus_aging_neighbors.csv-imp-n_est50-list
feature ID	detailed name	cat
aging_neighbors	the number of aging-related interaction partners	Net
GO:0044767	single-organism developmental process	BP
GO:0005576	extracellular region	CC
GO:0005882	intermediate filament	CC
GO:0009987	cellular process	BP
GO:0043567	regulation of insulin-like growth factor receptor signaling pathway	BP
GO:0050896	response to stimulus	BP
GO:0051716	cellular response to stimulus	BP
GO:0000723	telomere maintenance	BP
GO:0003682	chromatin binding	MF
GO:0005739	mitochondrion	CC
GO:0006259	DNA metabolic process	BP
GO:0006979	response to oxidative stress	BP
GO:0007165	signal transduction	BP
GO:0007346	regulation of mitotic cell cycle	BP
GO:0009314	response to radiation	BP
GO:0009411	response to UV	BP
GO:0019838	growth factor binding	MF
GO:0031974	membrane-enclosed lumen	CC
GO:0032502	developmental process	BP
GO:0033554	cellular response to stress	BP
GO:0040008	regulation of growth	BP
GO:0042127	regulation of cell proliferation	BP
GO:0042221	response to chemical	BP
GO:0042493	response to drug	BP
GO:0044238	primary metabolic process	BP
GO:0044297	cell body	CC
GO:0044429	mitochondrial part	CC
GO:0044699	single-organism process	BP
GO:0044710	single-organism metabolic process	BP
GO:0045913	positive regulation of carbohydrate metabolic process	BP
GO:0048511	rhythmic process	BP
GO:0048523	negative regulation of cellular process	BP
GO:0065008	regulation of biological quality	BP
GO:0080135	regulation of cellular response to stress	BP
GO:0090575	RNA polymerase II transcription factor complex	CC
